# Supplementary material for: Poly[(μ-3,5-dinitro­benzoato)(μ-3,5-dinitro­benzoic acid)rubidium]
Source: Acta Crystallogr Sect E Struct Rep Online. 2011 Jul 6;67(Pt 8):m1040. doi: 10.1107/S160053681102513X (PMC3212130; doi:10.1107/S160053681102513X)
Supplement: Supplementary file 1 [file e-67-m1040-sup1.cif]

##############################################################################
#                                                                            #
# This CIF contains the data in a paper accepted for publication in          #
# Acta Crystallographica Section E. It conforms to the requirements of       #
# Notes for Authors for Acta Crystallographica Section E, and has been       #
# peer reviewed under the auspices of the IUCr Commission on Journals.       #
#                                                                            #
# Full details of the Crystallographic Information File format               #
# are given in the paper "The Crystallographic Information File (CIF):       #
# a New Standard Archive File for Crystallography" by S. R. Hall, F. H.      #
# Allen and I. D. Brown [Acta Cryst. (1991), A47, 655-685].                  #
#                                                                            #
# The current version of the core CIF dictionary is obtainable from          #
# ftp://ftp.iucr.org/pub/cif_core.dic.                                       #
#                                                                            #
# Software is freely available for graphical display of the structure(s)     #
# in this CIF. For information consult the CIF software page                 #
# http://www.iucr.org/resources/cif/software.                                #
#                                                                            #
# This file may be used for bona fide research purposes within the           #
# scientific community so long as proper attribution is given to the journal # 
# article from which it was obtained.                                        #
#                                                                            #
##############################################################################
data_I
_audit_creation_method     SHELXL-97
_chemical_name_systematic
;
Poly[(\m-3,5-dinitrobenzoato)(\m-3,5-dinitrobenzoic acid)rubidium]
;
_chemical_name_common     ?
_chemical_formula_moiety     'C14 H7 N4 O12 Rb'
_chemical_formula_sum     'C14 H7 N4 O12 Rb'
_chemical_formula_iupac     '[Rb (C7 H3 N2 O6) (C7 H4 N2 O6)]'
_chemical_formula_weight     508.71
_chemical_melting_point     ?
_symmetry_cell_setting     triclinic
_symmetry_space_group_name_H-M     'P -1'
_symmetry_space_group_name_Hall     '-P 1'
loop_
    _symmetry_equiv_pos_as_xyz
    'x, y, z'
    '-x, -y, -z'
_cell_length_a     9.4823(8)
_cell_length_b     9.8136(8)
_cell_length_c     11.4929(11)
_cell_angle_alpha     68.4250(10)
_cell_angle_beta     83.8210(10)
_cell_angle_gamma     67.5380(10)
_cell_volume     918.42(14)
_cell_formula_units_Z     2
_cell_measurement_reflns_used     2183
_cell_measurement_theta_min     2.33
_cell_measurement_theta_max     25.63
_cell_measurement_temperature     293(2)
_exptl_crystal_description     block
_exptl_crystal_colour     'yellow'
_exptl_crystal_size_max     0.40
_exptl_crystal_size_mid     0.31
_exptl_crystal_size_min     0.20
_exptl_crystal_density_diffrn     1.840
_exptl_crystal_density_meas     ?
_exptl_crystal_density_method     'not measured'
_exptl_crystal_F_000     504
_exptl_absorpt_coefficient_mu     2.773
_exptl_absorpt_correction_type     multi-scan
_exptl_absorpt_process_details     '(SADABS; Sheldrick, 1996)'
_exptl_absorpt_correction_T_min     0.3684
_exptl_absorpt_correction_T_max     0.6352
_exptl_special_details
;
;
_diffrn_ambient_temperature     293(2)
_diffrn_radiation_type     MoK\a
_diffrn_radiation_wavelength     0.71073
_diffrn_radiation_source     'fine-focus sealed tube'
_diffrn_radiation_monochromator     graphite
_diffrn_measurement_device_type     'Bruker SMART CCD'
_diffrn_measurement_method     'phi and omega scans'
_diffrn_detector_area_resol_mean     ?
_diffrn_reflns_number     4661
_diffrn_reflns_av_R_equivalents     0.0151
_diffrn_reflns_av_sigmaI/netI     0.0299
_diffrn_reflns_theta_min     1.91
_diffrn_reflns_theta_max     25.10
_diffrn_reflns_theta_full     25.10
_diffrn_measured_fraction_theta_max     0.982
_diffrn_measured_fraction_theta_full     0.982
_diffrn_reflns_limit_h_min     -11
_diffrn_reflns_limit_h_max     11
_diffrn_reflns_limit_k_min     -10
_diffrn_reflns_limit_k_max     11
_diffrn_reflns_limit_l_min     -13
_diffrn_reflns_limit_l_max     12
_diffrn_standards_number     ?
_diffrn_standards_interval_count     ?
_diffrn_standards_interval_time     ?
_diffrn_standards_decay_%     ?
_refine_special_details
;
Refinement of <i>F</i>^2^ against ALL reflections. The weighted <i>R</i>-factor
<i>wR</i> and goodness of fit <i>S</i> are based on <i>F</i>^2^, conventional
<i>R</i>-factors <i>R</i> are based on <i>F</i>, with <i>F</i> set to zero for
negative <i>F</i>^2^. The threshold expression of <i>F</i>^2^ >
\s(<i>F</i>^2^) is used only for calculating <i>R</i>-factors(gt) <i>etc</i>.
and is not relevant to the choice of reflections for refinement.
<i>R</i>-factors based on <i>F</i>^2^ are statistically about twice as large
as those based on <i>F</i>, and <i>R</i>- factors based on ALL data will be
even larger.
;
_reflns_number_total     3219
_reflns_number_gt     2758
_reflns_threshold_expression     I>2sigma(I)
_refine_ls_structure_factor_coef     Fsqd
_refine_ls_matrix_type     full
_refine_ls_R_factor_all     0.0372
_refine_ls_R_factor_gt     0.0296
_refine_ls_wR_factor_gt     0.0765
_refine_ls_wR_factor_ref     0.0791
_refine_ls_goodness_of_fit_ref     1.076
_refine_ls_restrained_S_all     1.076
_refine_ls_number_reflns     3219
_refine_ls_number_parameters     284
_refine_ls_number_restraints     0
_refine_ls_hydrogen_treatment     mixed
_refine_ls_weighting_scheme     calc
_refine_ls_weighting_details
         'calc w=1/[\s^2^(Fo^2^)+(0.0471P)^2^+0.0239P] where P=(Fo^2^+2Fc^2^)/3'
_atom_sites_solution_hydrogens     geom
_atom_sites_solution_primary     direct
_atom_sites_solution_secondary     difmap
_refine_ls_shift/su_max     0.001
_refine_ls_shift/su_mean     0.000
_refine_diff_density_max     0.334
_refine_diff_density_min     -0.375
_refine_ls_extinction_method     none
_refine_ls_extinction_coef     ?
loop_
    _atom_type_symbol
    _atom_type_description
    _atom_type_scat_dispersion_real
    _atom_type_scat_dispersion_imag
    _atom_type_scat_source
    'C' 'C' 0.0033 0.0016
                         'International Tables Vol C Tables 4.2.6.8 and 6.1.1.4'
    'H' 'H' 0.0000 0.0000
                         'International Tables Vol C Tables 4.2.6.8 and 6.1.1.4'
    'N' 'N' 0.0061 0.0033
                         'International Tables Vol C Tables 4.2.6.8 and 6.1.1.4'
    'O' 'O' 0.0106 0.0060
                         'International Tables Vol C Tables 4.2.6.8 and 6.1.1.4'
    'Rb' 'Rb' -0.9393 2.9676
                         'International Tables Vol C Tables 4.2.6.8 and 6.1.1.4'
_computing_data_collection     'SMART (Bruker, 2002)'
_computing_cell_refinement     'SAINT (Bruker, 2002)'
_computing_data_reduction     'SAINT (Bruker, 2002)'
_computing_structure_solution     'SHELXS97 (Sheldrick, 2008)'
_computing_structure_refinement     'SHELXL97 (Sheldrick, 2008)'
_computing_molecular_graphics     'SHELXTL (Sheldrick, 2008)'
_computing_publication_material     'SHELXTL (Sheldrick, 2008)'
loop_
    _atom_site_type_symbol
    _atom_site_label
    _atom_site_fract_x
    _atom_site_fract_y
    _atom_site_fract_z
    _atom_site_U_iso_or_equiv
    _atom_site_adp_type
    _atom_site_calc_flag
    _atom_site_refinement_flags
    _atom_site_occupancy
    _atom_site_symmetry_multiplicity
    _atom_site_disorder_assembly
    _atom_site_disorder_group
    Rb Rb1 0.60363(3) 0.23726(3) 0.63137(2) 0.04777(12) Uani d . 1 1 . .
    O O1 0.6222(2) 0.5041(3) 0.74637(18) 0.0566(5) Uani d . 1 1 . .
    O O2 0.4151(2) 0.5791(2) 0.62901(18) 0.0501(5) Uani d . 1 1 . .
    O O3 -0.0505(2) 0.9948(3) 0.6899(2) 0.0726(7) Uani d . 1 1 . .
    O O4 -0.0484(3) 1.1013(3) 0.8223(2) 0.0801(7) Uani d . 1 1 . .
    O O5 0.3968(3) 0.9004(3) 1.0902(2) 0.0794(7) Uani d . 1 1 . .
    O O6 0.5892(3) 0.6992(3) 1.0817(2) 0.0817(7) Uani d . 1 1 . .
    O O7 0.7938(2) 0.4276(2) 0.58487(18) 0.0465(4) Uani d . 1 1 . .
    H H1 0.717(5) 0.463(5) 0.640(4) 0.108(14) Uiso d . 1 1 . .
    O O8 0.6987(2) 0.6736(2) 0.44553(19) 0.0532(5) Uani d . 1 1 . .
    O O9 0.9040(3) 0.7679(3) 0.0193(2) 0.0801(7) Uani d . 1 1 . .
    O O10 1.1097(3) 0.5933(3) -0.0103(2) 0.0751(7) Uani d . 1 1 . .
    O O11 1.3434(3) 0.1010(3) 0.3122(2) 0.0779(7) Uani d . 1 1 . .
    O O12 1.2396(3) 0.0396(3) 0.4887(2) 0.0705(6) Uani d . 1 1 . .
    C C1 0.3944(3) 0.6901(3) 0.7846(2) 0.0369(5) Uani d . 1 1 . .
    C C2 0.2455(3) 0.7921(3) 0.7486(2) 0.0382(6) Uani d . 1 1 . .
    H H2 0.1956 0.7907 0.6839 0.046 Uiso calc R 1 1 . .
    C C3 0.1717(3) 0.8963(3) 0.8101(2) 0.0402(6) Uani d . 1 1 . .
    C C4 0.2396(3) 0.9027(3) 0.9064(2) 0.0443(6) Uani d . 1 1 . .
    H H3 0.1888 0.9745 0.9461 0.053 Uiso calc R 1 1 . .
    C C5 0.3874(3) 0.7969(3) 0.9414(2) 0.0403(6) Uani d . 1 1 . .
    C C6 0.4654(3) 0.6916(3) 0.8829(2) 0.0385(6) Uani d . 1 1 . .
    H H4 0.5650 0.6222 0.9091 0.046 Uiso calc R 1 1 . .
    C C7 0.4807(3) 0.5831(3) 0.7125(2) 0.0423(6) Uani d . 1 1 . .
    C C8 0.9000(3) 0.4805(3) 0.3865(2) 0.0366(5) Uani d . 1 1 . .
    C C9 0.8963(3) 0.5842(3) 0.2643(2) 0.0407(6) Uani d . 1 1 . .
    H H5 0.8216 0.6852 0.2370 0.049 Uiso calc R 1 1 . .
    C C10 1.0068(3) 0.5329(3) 0.1847(2) 0.0418(6) Uani d . 1 1 . .
    C C11 1.1200(3) 0.3858(3) 0.2214(2) 0.0425(6) Uani d . 1 1 . .
    H H6 1.1936 0.3540 0.1666 0.051 Uiso calc R 1 1 . .
    C C12 1.1197(3) 0.2878(3) 0.3423(2) 0.0387(6) Uani d . 1 1 . .
    C C13 1.0115(3) 0.3310(3) 0.4255(2) 0.0381(6) Uani d . 1 1 . .
    H H7 1.0136 0.2606 0.5066 0.046 Uiso calc R 1 1 . .
    C C14 0.7854(3) 0.5361(3) 0.4767(3) 0.0411(6) Uani d . 1 1 . .
    N N1 0.0124(3) 1.0057(3) 0.7712(2) 0.0519(6) Uani d . 1 1 . .
    N N2 0.4643(3) 0.7987(3) 1.0451(2) 0.0549(6) Uani d . 1 1 . .
    N N3 1.0066(3) 0.6400(3) 0.0554(2) 0.0546(6) Uani d . 1 1 . .
    N N4 1.2440(3) 0.1311(3) 0.3850(2) 0.0516(6) Uani d . 1 1 . .
loop_
    _atom_site_aniso_label
    _atom_site_aniso_U_11
    _atom_site_aniso_U_22
    _atom_site_aniso_U_33
    _atom_site_aniso_U_12
    _atom_site_aniso_U_13
    _atom_site_aniso_U_23
    Rb1 0.04757(17) 0.04046(16) 0.04939(18) -0.00983(12) -0.00575(11)
                                                                    -0.01423(12)
    O1 0.0394(10) 0.0773(15) 0.0520(12) -0.0082(10) 0.0055(9) -0.0366(11)
    O2 0.0509(11) 0.0616(12) 0.0454(11) -0.0191(10) 0.0037(9) -0.0297(10)
    O3 0.0460(12) 0.0759(16) 0.0887(17) -0.0075(11) -0.0183(11) -0.0315(14)
    O4 0.0614(14) 0.0672(15) 0.0889(18) 0.0102(12) -0.0024(12) -0.0369(14)
    O5 0.0976(18) 0.0906(18) 0.0631(15) -0.0270(15) 0.0006(13) -0.0492(14)
    O6 0.0751(16) 0.0908(19) 0.0759(17) -0.0125(15) -0.0291(13) -0.0365(14)
    O7 0.0445(10) 0.0532(12) 0.0453(11) -0.0170(9) 0.0116(9) -0.0251(10)
    O8 0.0423(10) 0.0490(12) 0.0665(13) -0.0068(10) 0.0019(9) -0.0293(10)
    O9 0.113(2) 0.0466(14) 0.0556(14) -0.0148(14) -0.0025(13) -0.0045(11)
    O10 0.1009(18) 0.0685(15) 0.0537(14) -0.0412(14) 0.0285(13) -0.0160(12)
    O11 0.0647(14) 0.0471(13) 0.0999(19) -0.0078(11) 0.0371(13) -0.0251(12)
    O12 0.0735(15) 0.0445(12) 0.0622(14) -0.0041(11) 0.0064(11) -0.0044(11)
    C1 0.0396(13) 0.0394(14) 0.0306(13) -0.0163(11) 0.0077(10) -0.0113(11)
    C2 0.0401(14) 0.0439(15) 0.0319(13) -0.0202(12) 0.0038(10) -0.0107(11)
    C3 0.0370(13) 0.0360(14) 0.0389(14) -0.0106(11) 0.0036(11) -0.0076(11)
    C4 0.0529(16) 0.0398(15) 0.0389(15) -0.0154(13) 0.0085(12) -0.0164(12)
    C5 0.0459(15) 0.0440(15) 0.0310(13) -0.0175(12) 0.0036(11) -0.0130(11)
    C6 0.0348(13) 0.0448(15) 0.0316(13) -0.0128(12) 0.0035(10) -0.0114(11)
    C7 0.0425(15) 0.0494(16) 0.0353(14) -0.0182(13) 0.0079(11) -0.0159(12)
    C8 0.0341(12) 0.0391(14) 0.0417(14) -0.0148(11) 0.0015(10) -0.0188(12)
    C9 0.0399(14) 0.0374(14) 0.0460(15) -0.0111(12) -0.0031(11) -0.0182(12)
    C10 0.0515(15) 0.0395(14) 0.0374(14) -0.0224(13) 0.0017(12) -0.0111(11)
    C11 0.0454(14) 0.0424(15) 0.0454(15) -0.0203(13) 0.0146(12) -0.0211(12)
    C12 0.0372(13) 0.0319(13) 0.0478(15) -0.0125(11) 0.0048(11) -0.0161(11)
    C13 0.0411(13) 0.0380(14) 0.0384(14) -0.0187(12) 0.0040(11) -0.0137(11)
    C14 0.0314(13) 0.0476(16) 0.0524(17) -0.0141(12) 0.0014(11) -0.0271(14)
    N1 0.0431(13) 0.0441(14) 0.0543(15) -0.0085(11) 0.0039(11) -0.0105(12)
    N2 0.0658(17) 0.0629(17) 0.0408(13) -0.0243(14) -0.0014(12) -0.0223(12)
    N3 0.0771(18) 0.0437(15) 0.0466(14) -0.0293(14) 0.0058(13) -0.0138(12)
    N4 0.0479(14) 0.0381(13) 0.0643(17) -0.0123(11) 0.0093(12) -0.0192(12)
_geom_special_details
;
All s.u.'s (except the s.u. in the dihedral angle between two l.s. planes) are
estimated using the full covariance matrix. The cell s.u.'s are taken into
account individually in the estimation of s.u.'s in distances, angles and
torsion angles; correlations between s.u.'s in cell parameters are only used
when they are defined by crystal symmetry. An approximate (isotropic)
treatment of cell s.u.'s is used for estimating s.u.'s involving l.s. planes.
;
loop_
    _geom_bond_atom_site_label_1
    _geom_bond_atom_site_label_2
    _geom_bond_site_symmetry_2
    _geom_bond_distance
    _geom_bond_publ_flag
    Rb1 O8 2_666 2.7973(19) ?
    Rb1 O2 2_666 2.853(2) ?
    Rb1 O7 . 2.9421(19) ?
    Rb1 O5 2_667 2.981(2) ?
    Rb1 O11 2_756 2.984(2) ?
    Rb1 O2 . 3.132(2) ?
    Rb1 O3 1_645 3.195(2) ?
    Rb1 O12 2_756 3.274(2) ?
    Rb1 O1 . 3.403(2) ?
    O1 C7 . 1.284(3) ?
    O2 C7 . 1.218(3) ?
    O2 Rb1 2_666 2.853(2) ?
    O3 N1 . 1.217(3) ?
    O3 Rb1 1_465 3.195(2) ?
    O4 N1 . 1.215(3) ?
    O5 N2 . 1.223(3) ?
    O5 Rb1 2_667 2.981(2) ?
    O6 N2 . 1.206(3) ?
    O7 C14 . 1.292(3) ?
    O7 H1 . 0.96(4) ?
    O8 C14 . 1.219(3) ?
    O8 Rb1 2_666 2.7973(19) ?
    O9 N3 . 1.210(3) ?
    O10 N3 . 1.220(3) ?
    O11 N4 . 1.215(3) ?
    O11 Rb1 2_756 2.984(2) ?
    O12 N4 . 1.208(3) ?
    O12 Rb1 2_756 3.274(2) ?
    C1 C2 . 1.381(3) ?
    C1 C6 . 1.384(4) ?
    C1 C7 . 1.515(3) ?
    C2 C3 . 1.383(4) ?
    C2 H2 . 0.9300 ?
    C3 C4 . 1.371(4) ?
    C3 N1 . 1.479(3) ?
    C4 C5 . 1.381(4) ?
    C4 H3 . 0.9300 ?
    C5 C6 . 1.373(4) ?
    C5 N2 . 1.472(3) ?
    C6 H4 . 0.9300 ?
    C8 C13 . 1.379(3) ?
    C8 C9 . 1.394(4) ?
    C8 C14 . 1.508(3) ?
    C9 C10 . 1.385(4) ?
    C9 H5 . 0.9300 ?
    C10 C11 . 1.371(4) ?
    C10 N3 . 1.471(3) ?
    C11 C12 . 1.369(4) ?
    C11 H6 . 0.9300 ?
    C12 C13 . 1.379(3) ?
    C12 N4 . 1.476(3) ?
    C13 H7 . 0.9300 ?
loop_
    _geom_angle_atom_site_label_1
    _geom_angle_atom_site_label_2
    _geom_angle_atom_site_label_3
    _geom_angle_site_symmetry_1
    _geom_angle_site_symmetry_3
    _geom_angle
    _geom_angle_publ_flag
    O8 Rb1 O2 2_666 2_666 74.83(6) ?
    O8 Rb1 O7 2_666 . 130.02(6) ?
    O2 Rb1 O7 2_666 . 70.65(5) ?
    O8 Rb1 O5 2_666 2_667 104.14(7) ?
    O2 Rb1 O5 2_666 2_667 169.95(6) ?
    O7 Rb1 O5 . 2_667 103.80(6) ?
    O8 Rb1 O11 2_666 2_756 90.51(7) ?
    O2 Rb1 O11 2_666 2_756 114.53(6) ?
    O7 Rb1 O11 . 2_756 136.55(6) ?
    O5 Rb1 O11 2_667 2_756 75.35(7) ?
    O8 Rb1 O2 2_666 . 70.73(5) ?
    O2 Rb1 O2 2_666 . 78.03(5) ?
    O7 Rb1 O2 . . 67.61(5) ?
    O5 Rb1 O2 2_667 . 92.15(6) ?
    O11 Rb1 O2 2_756 . 154.45(6) ?
    O8 Rb1 O3 2_666 1_645 152.21(6) ?
    O2 Rb1 O3 2_666 1_645 105.72(6) ?
    O7 Rb1 O3 . 1_645 73.40(6) ?
    O5 Rb1 O3 2_667 1_645 79.97(7) ?
    O11 Rb1 O3 2_756 1_645 63.58(7) ?
    O2 Rb1 O3 . 1_645 137.02(6) ?
    O8 Rb1 O12 2_666 2_756 97.66(6) ?
    O2 Rb1 O12 2_666 2_756 78.90(6) ?
    O7 Rb1 O12 . 2_756 109.61(6) ?
    O5 Rb1 O12 2_667 2_756 111.08(6) ?
    O11 Rb1 O12 2_756 2_756 39.61(6) ?
    O2 Rb1 O12 . 2_756 156.22(6) ?
    O3 Rb1 O12 1_645 2_756 56.26(6) ?
    O8 Rb1 O1 2_666 . 108.63(5) ?
    O2 Rb1 O1 2_666 . 98.35(5) ?
    O7 Rb1 O1 . . 45.08(5) ?
    O5 Rb1 O1 2_667 . 72.34(6) ?
    O11 Rb1 O1 2_756 . 145.53(6) ?
    O2 Rb1 O1 . . 39.54(5) ?
    O3 Rb1 O1 1_645 . 98.85(6) ?
    O12 Rb1 O1 2_756 . 151.95(5) ?
    C7 O1 Rb1 . . 87.28(15) ?
    C7 O2 Rb1 . 2_666 127.37(18) ?
    C7 O2 Rb1 . . 101.53(17) ?
    Rb1 O2 Rb1 2_666 . 101.97(5) ?
    N1 O3 Rb1 . 1_465 112.76(17) ?
    N2 O5 Rb1 . 2_667 111.6(2) ?
    C14 O7 Rb1 . . 119.78(15) ?
    C14 O7 H1 . . 113(3) ?
    Rb1 O7 H1 . . 74(3) ?
    C14 O8 Rb1 . 2_666 120.61(16) ?
    N4 O11 Rb1 . 2_756 100.05(17) ?
    N4 O12 Rb1 . 2_756 86.09(16) ?
    C2 C1 C6 . . 119.5(2) ?
    C2 C1 C7 . . 119.8(2) ?
    C6 C1 C7 . . 120.6(2) ?
    C1 C2 C3 . . 119.0(2) ?
    C1 C2 H2 . . 120.5 ?
    C3 C2 H2 . . 120.5 ?
    C4 C3 C2 . . 122.9(2) ?
    C4 C3 N1 . . 118.1(2) ?
    C2 C3 N1 . . 119.0(2) ?
    C3 C4 C5 . . 116.3(2) ?
    C3 C4 H3 . . 121.8 ?
    C5 C4 H3 . . 121.8 ?
    C6 C5 C4 . . 122.9(2) ?
    C6 C5 N2 . . 118.9(2) ?
    C4 C5 N2 . . 118.2(2) ?
    C5 C6 C1 . . 119.3(2) ?
    C5 C6 H4 . . 120.4 ?
    C1 C6 H4 . . 120.4 ?
    O2 C7 O1 . . 125.6(2) ?
    O2 C7 C1 . . 119.8(2) ?
    O1 C7 C1 . . 114.6(2) ?
    C13 C8 C9 . . 120.1(2) ?
    C13 C8 C14 . . 120.6(2) ?
    C9 C8 C14 . . 119.2(2) ?
    C10 C9 C8 . . 118.2(2) ?
    C10 C9 H5 . . 120.9 ?
    C8 C9 H5 . . 120.9 ?
    C11 C10 C9 . . 122.9(2) ?
    C11 C10 N3 . . 117.6(2) ?
    C9 C10 N3 . . 119.5(2) ?
    C12 C11 C10 . . 117.0(2) ?
    C12 C11 H6 . . 121.5 ?
    C10 C11 H6 . . 121.5 ?
    C11 C12 C13 . . 122.9(2) ?
    C11 C12 N4 . . 117.8(2) ?
    C13 C12 N4 . . 119.3(2) ?
    C12 C13 C8 . . 118.9(2) ?
    C12 C13 H7 . . 120.6 ?
    C8 C13 H7 . . 120.6 ?
    O8 C14 O7 . . 126.1(2) ?
    O8 C14 C8 . . 120.0(3) ?
    O7 C14 C8 . . 113.8(2) ?
    O4 N1 O3 . . 123.7(3) ?
    O4 N1 C3 . . 118.1(3) ?
    O3 N1 C3 . . 118.2(2) ?
    O6 N2 O5 . . 123.7(3) ?
    O6 N2 C5 . . 118.4(2) ?
    O5 N2 C5 . . 117.9(3) ?
    O6 N2 Rb1 . 2_667 86.28(17) ?
    O5 N2 Rb1 . 2_667 50.10(15) ?
    C5 N2 Rb1 . 2_667 137.66(17) ?
    O9 N3 O10 . . 123.6(3) ?
    O9 N3 C10 . . 118.7(2) ?
    O10 N3 C10 . . 117.7(3) ?
    O12 N4 O11 . . 123.8(2) ?
    O12 N4 C12 . . 118.5(2) ?
    O11 N4 C12 . . 117.7(2) ?
loop_
    _geom_torsion_atom_site_label_1
    _geom_torsion_atom_site_label_2
    _geom_torsion_atom_site_label_3
    _geom_torsion_atom_site_label_4
    _geom_torsion_site_symmetry_1
    _geom_torsion_site_symmetry_2
    _geom_torsion_site_symmetry_3
    _geom_torsion_site_symmetry_4
    _geom_torsion
    _geom_torsion_publ_flag
    O8 Rb1 O1 C7 2_666 . . . -4.89(16) ?
    O2 Rb1 O1 C7 2_666 . . . 71.84(15) ?
    O7 Rb1 O1 C7 . . . . 123.58(17) ?
    O5 Rb1 O1 C7 2_667 . . . -104.28(16) ?
    O11 Rb1 O1 C7 2_756 . . . -125.39(16) ?
    O2 Rb1 O1 C7 . . . . 12.30(14) ?
    O3 Rb1 O1 C7 1_645 . . . 179.29(15) ?
    O12 Rb1 O1 C7 2_756 . . . 153.88(15) ?
    N4 Rb1 O1 C7 2_756 . . . -163.41(14) ?
    C14 Rb1 O1 C7 2_666 . . . 2.46(15) ?
    N2 Rb1 O1 C7 2_667 . . . -92.20(16) ?
    O8 Rb1 O2 C7 2_666 . . . 149.51(17) ?
    O2 Rb1 O2 C7 2_666 . . . -132.57(18) ?
    O7 Rb1 O2 C7 . . . . -58.77(16) ?
    O5 Rb1 O2 C7 2_667 . . . 45.28(17) ?
    O11 Rb1 O2 C7 2_756 . . . 104.7(2) ?
    O3 Rb1 O2 C7 1_645 . . . -32.3(2) ?
    O12 Rb1 O2 C7 2_756 . . . -146.79(17) ?
    O1 Rb1 O2 C7 . . . . -13.23(15) ?
    C14 Rb1 O2 C7 2_666 . . . 154.64(18) ?
    N2 Rb1 O2 C7 2_667 . . . 45.08(16) ?
    O8 Rb1 O2 Rb1 2_666 . . 2_666 -77.92(6) ?
    O2 Rb1 O2 Rb1 2_666 . . 2_666 0.0 ?
    O7 Rb1 O2 Rb1 . . . 2_666 73.80(6) ?
    O5 Rb1 O2 Rb1 2_667 . . 2_666 177.84(7) ?
    O11 Rb1 O2 Rb1 2_756 . . 2_666 -122.72(14) ?
    O3 Rb1 O2 Rb1 1_645 . . 2_666 100.29(9) ?
    O12 Rb1 O2 Rb1 2_756 . . 2_666 -14.22(17) ?
    O1 Rb1 O2 Rb1 . . . 2_666 119.33(9) ?
    C14 Rb1 O2 Rb1 2_666 . . 2_666 -72.80(7) ?
    N2 Rb1 O2 Rb1 2_667 . . 2_666 177.65(7) ?
    O8 Rb1 O7 C14 2_666 . . . -39.1(2) ?
    O2 Rb1 O7 C14 2_666 . . . 9.82(17) ?
    O5 Rb1 O7 C14 2_667 . . . -161.43(18) ?
    O11 Rb1 O7 C14 2_756 . . . 115.44(19) ?
    O2 Rb1 O7 C14 . . . . -74.83(18) ?
    O3 Rb1 O7 C14 1_645 . . . 123.67(18) ?
    O12 Rb1 O7 C14 2_756 . . . 79.84(18) ?
    O1 Rb1 O7 C14 . . . . -114.75(19) ?
    N4 Rb1 O7 C14 2_756 . . . 99.53(18) ?
    C14 Rb1 O7 C14 2_666 . . . -45.6(2) ?
    N2 Rb1 O7 C14 2_667 . . . -144.50(18) ?
    C6 C1 C2 C3 . . . . 1.4(4) ?
    C7 C1 C2 C3 . . . . -175.7(2) ?
    C1 C2 C3 C4 . . . . -0.3(4) ?
    C1 C2 C3 N1 . . . . 179.8(2) ?
    C2 C3 C4 C5 . . . . -0.9(4) ?
    N1 C3 C4 C5 . . . . 178.9(2) ?
    C3 C4 C5 C6 . . . . 1.1(4) ?
    C3 C4 C5 N2 . . . . -179.5(2) ?
    C4 C5 C6 C1 . . . . -0.1(4) ?
    N2 C5 C6 C1 . . . . -179.4(2) ?
    C2 C1 C6 C5 . . . . -1.2(4) ?
    C7 C1 C6 C5 . . . . 175.9(2) ?
    Rb1 O2 C7 O1 2_666 . . . -86.6(3) ?
    Rb1 O2 C7 O1 . . . . 28.4(3) ?
    Rb1 O2 C7 C1 2_666 . . . 92.5(3) ?
    Rb1 O2 C7 C1 . . . . -152.5(2) ?
    Rb1 O2 C7 Rb1 . . . 2_666 114.97(17) ?
    Rb1 O1 C7 O2 . . . . -25.4(3) ?
    Rb1 O1 C7 C1 . . . . 155.4(2) ?
    Rb1 O1 C7 Rb1 . . . 2_666 -67.82(12) ?
    C2 C1 C7 O2 . . . . -5.5(4) ?
    C6 C1 C7 O2 . . . . 177.5(2) ?
    C2 C1 C7 O1 . . . . 173.8(2) ?
    C6 C1 C7 O1 . . . . -3.3(4) ?
    C2 C1 C7 Rb1 . . . 2_666 36.6(3) ?
    C6 C1 C7 Rb1 . . . 2_666 -140.5(2) ?
    C13 C8 C9 C10 . . . . -0.1(4) ?
    C14 C8 C9 C10 . . . . 177.2(2) ?
    C8 C9 C10 C11 . . . . -0.7(4) ?
    C8 C9 C10 N3 . . . . -179.6(2) ?
    C9 C10 C11 C12 . . . . 0.5(4) ?
    N3 C10 C11 C12 . . . . 179.4(2) ?
    C10 C11 C12 C13 . . . . 0.5(4) ?
    C10 C11 C12 N4 . . . . -177.8(2) ?
    C11 C12 C13 C8 . . . . -1.3(4) ?
    N4 C12 C13 C8 . . . . 177.0(2) ?
    C9 C8 C13 C12 . . . . 1.0(4) ?
    C14 C8 C13 C12 . . . . -176.2(2) ?
    Rb1 O8 C14 O7 2_666 . . . -81.4(3) ?
    Rb1 O8 C14 C8 2_666 . . . 100.6(2) ?
    Rb1 O7 C14 O8 . . . . 89.7(3) ?
    Rb1 O7 C14 C8 . . . . -92.2(2) ?
    Rb1 O7 C14 Rb1 . . . 2_666 44.33(18) ?
    C13 C8 C14 O8 . . . . 171.6(2) ?
    C9 C8 C14 O8 . . . . -5.6(4) ?
    C13 C8 C14 O7 . . . . -6.6(3) ?
    C9 C8 C14 O7 . . . . 176.2(2) ?
    C13 C8 C14 Rb1 . . . 2_666 -139.52(19) ?
    C9 C8 C14 Rb1 . . . 2_666 43.2(3) ?
    Rb1 O3 N1 O4 1_465 . . . -1.9(4) ?
    Rb1 O3 N1 C3 1_465 . . . 178.04(16) ?
    C4 C3 N1 O4 . . . . 3.4(4) ?
    C2 C3 N1 O4 . . . . -176.7(3) ?
    C4 C3 N1 O3 . . . . -176.5(3) ?
    C2 C3 N1 O3 . . . . 3.4(4) ?
    Rb1 O5 N2 O6 2_667 . . . -48.8(4) ?
    Rb1 O5 N2 C5 2_667 . . . 130.3(2) ?
    C6 C5 N2 O6 . . . . -5.8(4) ?
    C4 C5 N2 O6 . . . . 174.8(3) ?
    C6 C5 N2 O5 . . . . 175.1(3) ?
    C4 C5 N2 O5 . . . . -4.3(4) ?
    C6 C5 N2 Rb1 . . . 2_667 -124.7(2) ?
    C4 C5 N2 Rb1 . . . 2_667 55.9(4) ?
    C11 C10 N3 O9 . . . . 176.9(3) ?
    C9 C10 N3 O9 . . . . -4.2(4) ?
    C11 C10 N3 O10 . . . . -2.2(4) ?
    C9 C10 N3 O10 . . . . 176.8(3) ?
    Rb1 O12 N4 O11 2_756 . . . -32.7(3) ?
    Rb1 O12 N4 C12 2_756 . . . 145.8(2) ?
    Rb1 O11 N4 O12 2_756 . . . 36.9(3) ?
    Rb1 O11 N4 C12 2_756 . . . -141.63(19) ?
    C11 C12 N4 O12 . . . . -175.2(3) ?
    C13 C12 N4 O12 . . . . 6.5(4) ?
    C11 C12 N4 O11 . . . . 3.4(4) ?
    C13 C12 N4 O11 . . . . -174.9(3) ?
    C11 C12 N4 Rb1 . . . 2_756 -72.2(4) ?
    C13 C12 N4 Rb1 . . . 2_756 109.5(3) ?
loop_
    _geom_hbond_atom_site_label_D
    _geom_hbond_atom_site_label_H
    _geom_hbond_atom_site_label_A
    _geom_hbond_site_symmetry_A
    _geom_hbond_distance_DH
    _geom_hbond_distance_HA
    _geom_hbond_distance_DA
    _geom_hbond_angle_DHA
    O7 H1 O1 . 0.96(4) 1.52(4) 2.470(2) 168(4)
data_global
_journal_date_recd_electronic     2011-05-10
_journal_date_accepted     2011-06-26
_journal_name_full     'Acta Crystallographica, Section E'
_journal_year     2011
_journal_volume     67
_journal_issue      8
_journal_page_first     m1040
_journal_page_last     m1040
_journal_paper_category     QM
_journal_coeditor_code     AA2010
_publ_contact_author_name     'Yanqing Miao'
_publ_contact_author_address
;
      Xi'an Medical University,
      Department of Pharmacy, Hanguang Road No.137,
      Xi'an 710021, Shaanxi
      People's Republic of China
;
_publ_contact_author_email     'miaoyanqing66@163.com'
_publ_contact_author_fax     '86 29 88382693'
_publ_contact_author_phone     '86 29 88382693'
_publ_section_title
;
Poly[(\m-3,5-dinitrobenzoato)(\m-3,5-dinitrobenzoic acid)rubidium]
;
loop_
    _publ_author_name
    _publ_author_address
    'Yanqing Miao'
;     Xi'an Medical University,
      Department of Pharmacy, Hanguang Road No. 137,
      Xi'an 710021, Shaanxi
      People's Republic of China
;
    'Tao Fan'
;     Xi'an Medical University,
      Department of Pharmacy, Hanguang Road No. 137,
      Xi'an 710021, Shaanxi
      People's Republic of China
;
_publ_section_synopsis     .
