# Supplementary material for: Poly[(μ-3,5-dinitro­benzoato)(μ-3,5-dinitro­benzoic acid)rubidium]
Source: Acta Crystallogr Sect E Struct Rep Online. 2011 Jul 6;67(Pt 8):m1040. doi: 10.1107/S160053681102513X (PMC3212130; doi:10.1107/S160053681102513X)
Supplement: Supplementary file 2 [file e-67-m1040-Isup2.hkl]

# 
# h,k,l, Fc-squared, Fo-squared, sigma(Fo-squared) and status flag 
# 
data_I
_shelx_title ' xb1070m in P1' 
_shelx_refln_list_code          4 
_shelx_F_calc_maximum      147.70 
_exptl_crystal_F_000       504.00 
_reflns_d_resolution_high  0.8378 
 
loop_ 
 _symmetry_equiv_pos_as_xyz 
 'x, y, z' 
 '-x, -y, -z' 
 
_cell_length_a     9.4823 
_cell_length_b     9.8136 
_cell_length_c    11.4929 
_cell_angle_alpha  68.425 
_cell_angle_beta   83.821 
_cell_angle_gamma  67.538 
 
_shelx_F_squared_multiplier     1.000 
 
loop_ 
 _refln_index_h 
 _refln_index_k 
 _refln_index_l 
 _refln_F_squared_calc 
 _refln_F_squared_meas 
 _refln_F_squared_sigma 
 _refln_observed_status 
   1   0   0      277.11      300.26      4.40 o 
   2   0   0     2778.47     2825.54     37.42 o 
   3   0   0     1199.29     1281.21     17.90 o 
   4   0   0     1229.94     1332.13     18.99 o 
   5   0   0     3857.99     3831.68     67.14 o 
   6   0   0     1276.62     1232.23     18.73 o 
   7   0   0        3.35       -0.63      2.70 o 
   8   0   0      464.25      459.78     13.33 o 
   9   0   0       42.24       51.00      4.88 o 
  10   0   0      262.24      270.46      9.26 o 
 -10   1   0        5.83       11.23      9.40 o 
  -9   1   0       19.77       10.37      7.94 o 
  -8   1   0      332.50      310.73      8.59 o 
  -7   1   0      205.44      194.72      6.28 o 
  -6   1   0      865.83      812.63     26.44 o 
  -5   1   0        5.74        6.25      2.41 o 
  -4   1   0     4654.24     5035.03     76.49 o 
  -3   1   0     1056.35     1063.79     12.46 o 
  -2   1   0     3365.85     3362.68     36.81 o 
  -1   1   0     1054.78     1028.53     20.99 o 
   0   1   0      930.59     1027.50     20.54 o 
   1   1   0     1484.53     1524.62     30.27 o 
   2   1   0    12693.81    11637.44    266.05 o 
   3   1   0     7664.94     7371.99     96.33 o 
   4   1   0     1011.93     1033.13     15.04 o 
   5   1   0      322.13      359.03      6.77 o 
   6   1   0      957.74      926.57     14.68 o 
   7   1   0      586.59      591.42     10.96 o 
   8   1   0      170.30      175.06      6.40 o 
   9   1   0      129.33      130.88      6.47 o 
  10   1   0      420.28      407.65     10.62 o 
  -9   2   0      180.58      172.66     12.06 o 
  -8   2   0      190.43      192.45     12.09 o 
  -7   2   0       61.70       52.55      7.36 o 
  -6   2   0      296.98      293.36     11.94 o 
  -5   2   0      239.12      235.70      9.79 o 
  -4   2   0     1365.12     1338.94     20.12 o 
  -3   2   0      506.05      499.57     11.18 o 
   0   2   0      656.05      764.19     16.12 o 
   1   2   0    12573.11    12762.95    247.49 o 
   2   2   0      223.14      220.18      6.08 o 
   3   2   0      121.37      119.17      6.75 o 
   4   2   0     2513.34     2510.52     36.73 o 
   5   2   0      572.33      574.28      9.53 o 
   6   2   0      600.28      578.98     10.13 o 
   7   2   0      364.77      349.06     13.78 o 
   8   2   0        2.72        8.38      3.47 o 
   9   2   0      197.08      196.39      8.37 o 
  10   2   0       57.74       48.97      5.47 o 
  11   2   0       60.67       69.61      6.64 o 
  -8   3   0       11.60       14.53      7.90 o 
  -7   3   0      117.85      121.91      9.68 o 
  -6   3   0      458.44      450.05     15.48 o 
  -5   3   0      208.76      213.34      9.96 o 
  -4   3   0       18.18       17.61      3.82 o 
  -3   3   0      491.95      500.70     15.84 o 
  -2   3   0     1684.72     1682.23     35.42 o 
  -1   3   0     2274.36     2208.18     44.80 o 
   0   3   0        1.71        0.71      1.74 o 
   1   3   0      261.93      329.25      8.39 o 
   2   3   0    10225.82    10350.88    200.58 o 
   3   3   0       43.20       47.78      3.39 o 
   4   3   0     1239.45     1189.40     24.44 o 
   5   3   0       12.51       17.17      4.57 o 
   6   3   0        8.34       10.98      3.78 o 
   7   3   0     1781.75     1765.79     25.84 o 
   8   3   0      226.40      229.44      7.44 o 
   9   3   0       13.55       12.69      4.05 o 
  10   3   0        5.80        6.31      4.52 o 
  11   3   0       32.51       32.41     10.18 o 
  -8   4   0      115.01      104.74     10.99 o 
  -7   4   0       15.81       12.43      7.43 o 
  -6   4   0      178.02      177.38     10.30 o 
  -5   4   0      609.42      598.62     17.99 o 
  -4   4   0      825.81      839.64     14.33 o 
  -3   4   0      471.66      457.26      8.93 o 
  -2   4   0       10.22       11.98      3.69 o 
  -1   4   0       50.81       55.98      3.89 o 
   0   4   0     1204.11     1237.49     26.36 o 
   1   4   0     4340.32     4520.05     89.09 o 
   2   4   0     2679.94     2990.71     59.83 o 
   3   4   0       70.93       84.08      4.85 o 
   4   4   0      457.94      494.48     12.86 o 
   5   4   0      893.58      879.88     13.83 o 
   6   4   0      651.40      639.61     11.05 o 
   7   4   0       34.04       34.25      3.39 o 
   8   4   0       17.09       17.99      3.79 o 
   9   4   0      124.30      137.13      6.21 o 
  10   4   0       78.47       81.17      8.98 o 
  11   4   0       55.97       48.13     10.45 o 
  -7   5   0      107.02      104.86     10.91 o 
  -6   5   0      192.40      176.52     12.02 o 
  -5   5   0       34.78       40.77      6.53 o 
  -4   5   0       79.07       86.04      7.53 o 
  -3   5   0      658.13      585.93     18.51 o 
  -2   5   0     2035.41     2030.55     43.51 o 
  -1   5   0      462.40      456.29     12.84 o 
   0   5   0       43.89       38.77      3.97 o 
   1   5   0      964.30      981.90     21.98 o 
   2   5   0      573.61      636.46     15.31 o 
   3   5   0      234.99      243.90      8.20 o 
   4   5   0      422.51      420.40     11.76 o 
   5   5   0        1.98        2.45      3.67 o 
   6   5   0        4.58        4.89      2.85 o 
   7   5   0      290.51      287.32      7.90 o 
   8   5   0      379.82      370.63      8.91 o 
   9   5   0       72.40       77.46      5.20 o 
  10   5   0        7.54       14.02      8.09 o 
  11   5   0        6.74        8.69      9.25 o 
  -6   6   0       41.29       35.61      7.92 o 
  -5   6   0       58.36       51.63      8.29 o 
  -4   6   0      644.88      579.71     17.97 o 
  -3   6   0        5.97        3.78      7.30 o 
  -2   6   0      374.06      353.88     12.47 o 
  -1   6   0      134.04      125.52      7.71 o 
   0   6   0      993.82      953.59     22.45 o 
   1   6   0     1215.36     1274.00     28.23 o 
   2   6   0      521.40      503.48     13.31 o 
   3   6   0      372.65      381.72     11.14 o 
   4   6   0      874.55      899.37     21.27 o 
   5   6   0      256.58      244.12      9.38 o 
   6   6   0      893.80      934.25     22.80 o 
   7   6   0       44.57       36.16      6.44 o 
   8   6   0        0.13        4.08      4.25 o 
   9   6   0       81.89       88.05      5.70 o 
  10   6   0       34.53       43.34      9.06 o 
  11   6   0       68.33       79.43     11.10 o 
  -5   7   0       19.20       18.10      7.49 o 
  -4   7   0        0.02       -0.92      7.00 o 
  -3   7   0        4.98        3.61      4.23 o 
  -2   7   0      240.99      201.85     11.67 o 
  -1   7   0      679.00      658.08     18.27 o 
   0   7   0      100.74      108.94      7.04 o 
   1   7   0       57.30       53.92      5.41 o 
   2   7   0      298.54      298.45     10.26 o 
   3   7   0      554.30      520.59     14.30 o 
   4   7   0      552.84      566.29     15.37 o 
   5   7   0      241.34      295.08     11.03 o 
   6   7   0      164.60      170.90      8.97 o 
   7   7   0       56.11       58.24      6.61 o 
   8   7   0      451.71      413.11      9.77 o 
   9   7   0      151.71      153.06     10.91 o 
  10   7   0        5.59        3.50      8.48 o 
  -4   8   0      136.54      147.65     11.76 o 
  -3   8   0      241.37      230.63     15.75 o 
  -2   8   0        2.79        1.34      4.39 o 
  -1   8   0      101.47      100.08      8.31 o 
   0   8   0      176.95      145.67      9.25 o 
   1   8   0      160.89      158.75      8.97 o 
   2   8   0      132.71      129.29      8.20 o 
   3   8   0        0.60        7.41      4.70 o 
   4   8   0       59.16       61.65      5.99 o 
   5   8   0       93.40       94.99      7.17 o 
   6   8   0      171.11      181.41     10.63 o 
   7   8   0      309.66      281.79     11.74 o 
   8   8   0        0.90        8.57      6.61 o 
  -2   9   0       75.53       76.84      6.41 o 
  -1   9   0       25.21       24.13      5.07 o 
   0   9   0      398.84      361.82     14.13 o 
   1   9   0       62.22       61.87      7.17 o 
   2   9   0       30.85       33.14      6.10 o 
   3   9   0      533.56      523.36     15.76 o 
   4   9   0       30.59       32.59      6.10 o 
   5   9   0       70.88       68.05      7.64 o 
   6   9   0        0.13        7.11      7.23 o 
   0  10   0        6.14       -0.26      5.22 o 
   1  10   0       79.45       80.41      8.65 o 
   2  10   0      114.56      110.70      8.76 o 
   3  10   0       13.22        6.35      6.59 o 
  -7 -10   1       48.17       87.37     12.43 o 
  -6 -10   1      105.28      122.10     12.60 o 
  -5 -10   1       23.78       17.09      9.36 o 
  -4 -10   1      321.81      298.06     15.43 o 
  -3 -10   1       94.95       96.99     10.20 o 
  -2 -10   1       73.66       72.32      9.53 o 
  -1 -10   1      150.82      151.15     11.10 o 
  -7  -9   1        0.06       -3.63      9.04 o 
  -2  -9   1       70.67       51.31      7.08 o 
  -1  -9   1      116.41      103.69      5.94 o 
   0  -9   1      271.80      230.10      8.38 o 
   1  -9   1      246.40      208.20      8.61 o 
  -7  -8   1      265.11      302.57     13.29 o 
  -4  -8   1        2.42       -3.09      4.49 o 
  -3  -8   1      639.96      614.20     16.64 o 
  -2  -8   1      103.97       98.96      6.59 o 
  -1  -8   1      497.12      465.23     10.23 o 
   0  -8   1        1.31       -0.87      3.59 o 
   1  -8   1       38.92       38.11      8.87 o 
   2  -8   1      241.59      225.51      8.34 o 
   3  -8   1      215.68      199.50      8.42 o 
  -9  -7   1      129.71      118.00      9.12 o 
  -8  -7   1       18.46       14.23      6.70 o 
  -7  -7   1        0.53        0.79      5.22 o 
  -6  -7   1      210.76      209.86      9.55 o 
  -5  -7   1      364.88      377.94     12.47 o 
  -4  -7   1      696.91      700.03     17.67 o 
  -3  -7   1        3.68        0.02      4.06 o 
  -2  -7   1      146.37      142.67      7.43 o 
  -1  -7   1      133.47      134.98      7.47 o 
   0  -7   1       80.69       75.95      4.47 o 
   1  -7   1      606.14      566.78     11.59 o 
   2  -7   1       63.69       58.48      4.89 o 
   3  -7   1      163.07      137.48      6.63 o 
   4  -7   1      151.58      134.77     10.26 o 
 -10  -6   1        0.54       -1.44      6.65 o 
  -9  -6   1        2.75        0.65      4.49 o 
  -8  -6   1       92.30       95.45      5.74 o 
  -7  -6   1      228.57      222.77      7.24 o 
  -6  -6   1      216.39      232.25      9.47 o 
  -5  -6   1      708.76      687.32     17.28 o 
  -4  -6   1       86.87       92.59      6.08 o 
  -3  -6   1      297.06      286.06      9.04 o 
  -2  -6   1      960.10      959.39     21.70 o 
  -1  -6   1     1097.60     1024.21     23.10 o 
   0  -6   1       11.56        8.89      3.91 o 
   1  -6   1       36.06       38.79      3.65 o 
   2  -6   1      249.39      236.59      7.08 o 
   3  -6   1      316.36      299.15      8.88 o 
   4  -6   1       38.19       45.92      6.65 o 
   5  -6   1       37.41       32.11      7.75 o 
   6  -6   1       29.22       27.13      8.65 o 
 -11  -5   1        3.20        1.76      9.17 o 
 -10  -5   1       66.64       71.63      8.39 o 
  -9  -5   1      110.06      127.02      6.16 o 
  -8  -5   1       95.23       95.86      5.20 o 
  -7  -5   1       66.42       65.45      4.33 o 
  -6  -5   1      105.32      104.28      7.19 o 
  -5  -5   1     2267.62     2261.92     46.99 o 
  -4  -5   1       44.84       37.20      4.10 o 
  -3  -5   1     1001.50     1009.64     22.30 o 
  -2  -5   1      285.86      285.96      8.41 o 
  -1  -5   1      167.14      182.40      6.85 o 
   0  -5   1      991.97      974.41     21.94 o 
   1  -5   1     1745.51     1720.32     25.93 o 
   2  -5   1      485.53      462.24      9.28 o 
   3  -5   1       91.22       85.03      4.50 o 
   4  -5   1      277.51      284.51     17.44 o 
   5  -5   1      679.34      622.23     19.17 o 
   6  -5   1      204.53      187.53     12.13 o 
   7  -5   1       33.65       26.08      8.99 o 
 -11  -4   1      126.47      138.14      7.73 o 
 -10  -4   1       57.72       61.49      5.66 o 
  -9  -4   1        0.00       -5.66      3.78 o 
  -8  -4   1      154.19      164.20      6.39 o 
  -7  -4   1      237.41      236.92      6.74 o 
  -6  -4   1     1226.70     1186.28     18.28 o 
  -5  -4   1      165.97      165.42      7.26 o 
  -4  -4   1       61.09       61.97      4.34 o 
  -3  -4   1      555.76      596.64     13.93 o 
  -2  -4   1     1834.97     1802.34     36.75 o 
  -1  -4   1     2418.69     2577.47     51.63 o 
   0  -4   1      416.69      391.08     10.20 o 
   1  -4   1      707.89      700.60     11.72 o 
   2  -4   1      551.21      558.04     10.10 o 
   3  -4   1      820.09      770.44     13.24 o 
   4  -4   1      357.61      336.69     11.80 o 
   5  -4   1       65.07       66.05      7.08 o 
   6  -4   1        1.27       -3.11      6.08 o 
   7  -4   1      114.36      102.95      9.90 o 
   8  -4   1      111.83      127.79     11.48 o 
 -11  -3   1       50.24       43.09      6.25 o 
 -10  -3   1       95.52       95.48      8.76 o 
  -9  -3   1      126.23      130.70      6.29 o 
  -8  -3   1      109.68      117.29     16.27 o 
  -7  -3   1      444.62      471.14      9.46 o 
  -6  -3   1       76.54       82.76      3.79 o 
  -5  -3   1     1146.72     1098.77     16.54 o 
  -4  -3   1      915.19      914.46     20.52 o 
  -3  -3   1       57.85       46.39      3.13 o 
  -2  -3   1     1424.79     1607.83     32.52 o 
  -1  -3   1      778.55      814.40     17.32 o 
   0  -3   1     1675.94     1653.17     33.57 o 
   1  -3   1     7131.39     7345.03    101.02 o 
   2  -3   1      272.73      367.64      7.12 o 
   3  -3   1      214.03      221.09      5.35 o 
   4  -3   1     1092.68     1079.97     22.14 o 
   5  -3   1      462.83      431.80     14.04 o 
   6  -3   1      400.05      403.94     14.19 o 
   7  -3   1      134.27      113.84      9.32 o 
   8  -3   1        0.28       -2.77      7.34 o 
 -10  -2   1        2.30        2.87      4.71 o 
  -9  -2   1        2.29        3.13      4.78 o 
  -8  -2   1       29.40       26.18      3.70 o 
  -7  -2   1      400.47      365.48      8.01 o 
  -6  -2   1      423.62      458.82      9.51 o 
  -5  -2   1     1169.78     1188.15     14.15 o 
  -4  -2   1      210.49      193.62      5.53 o 
  -3  -2   1       11.41       15.97      2.43 o 
  -2  -2   1     3389.61     3848.71     75.35 o 
  -1  -2   1     1187.27     1425.94     28.55 o 
   0  -2   1      226.45      259.96      6.31 o 
   1  -2   1      269.01      294.28      5.84 o 
   2  -2   1     1077.21     1018.38     15.33 o 
   3  -2   1     3124.79     3140.46     44.35 o 
   4  -2   1      118.01       82.12      8.96 o 
   5  -2   1        3.46        1.40      4.19 o 
   6  -2   1       18.87       10.69      5.37 o 
   7  -2   1       24.82       28.66      6.68 o 
   8  -2   1      150.62      164.69     10.71 o 
   9  -2   1      103.98       96.08      9.70 o 
 -10  -1   1       14.78        3.00      5.09 o 
  -9  -1   1      306.06      327.94      8.92 o 
  -8  -1   1      300.56      304.64      8.10 o 
  -7  -1   1      157.15      150.70      5.55 o 
  -6  -1   1       70.01       82.55      3.68 o 
  -5  -1   1       46.62       61.39      3.04 o 
  -4  -1   1     3230.57     3140.28     55.69 o 
  -3  -1   1     1961.40     1847.26     20.64 o 
  -2  -1   1      690.86      706.49     10.33 o 
  -1  -1   1      725.15      745.11     23.31 o 
   0  -1   1      332.14      361.11     11.07 o 
   1  -1   1       62.91       71.06      2.01 o 
   2  -1   1     2061.73     2061.18     29.09 o 
   3  -1   1      718.71      846.02     17.84 o 
   4  -1   1      132.96      142.66      4.12 o 
   5  -1   1     1578.01     1517.15     33.72 o 
   6  -1   1      920.86      901.62     22.93 o 
   7  -1   1      491.40      499.16     16.34 o 
   8  -1   1       83.11       64.19      8.07 o 
   9  -1   1       30.00       32.99      7.71 o 
 -10   0   1       67.09       83.24      6.59 o 
  -9   0   1       12.48       13.31      4.39 o 
  -8   0   1       66.18       62.27      5.59 o 
  -7   0   1      105.95      103.87      6.39 o 
  -6   0   1     1826.74     1723.31     25.15 o 
  -5   0   1     1024.22      988.10     15.17 o 
  -4   0   1      143.84      146.90      3.90 o 
  -3   0   1      646.76      629.64      9.61 o 
  -2   0   1      639.76      650.13     12.93 o 
  -1   0   1     2574.40     2622.80     32.80 o 
   0   0   1      876.20      849.69     17.04 o 
   1   0   1       80.83       73.76      3.74 o 
   2   0   1     8835.05     8453.96    119.28 o 
   3   0   1     3534.29     3541.72     38.80 o 
   4   0   1       82.88       97.48      2.76 o 
   5   0   1      185.94      149.92      3.05 o 
   6   0   1      215.36      216.11      5.81 o 
   7   0   1      233.57      239.12      6.60 o 
   8   0   1      228.13      235.12      7.29 o 
   9   0   1       15.49       15.97      7.71 o 
  10   0   1      103.36       87.69     10.93 o 
 -10   1   1      106.33       80.59     10.71 o 
  -9   1   1      316.87      311.84      9.54 o 
  -8   1   1        9.82       12.76      3.91 o 
  -7   1   1      261.94      277.30      7.37 o 
  -6   1   1        0.17        1.62      4.82 o 
  -5   1   1     1196.86     1128.00     17.23 o 
  -4   1   1     1025.93      952.01     20.03 o 
  -3   1   1     6375.19     6363.80     83.65 o 
  -2   1   1      309.77      302.74      6.83 o 
  -1   1   1     1011.69     1047.16     14.18 o 
   0   1   1      825.09      883.89     12.38 o 
   1   1   1     1353.06     1366.34     19.37 o 
   2   1   1     3506.40     3509.06     38.20 o 
   3   1   1     3237.80     3304.01     36.17 o 
   4   1   1      459.03      460.46      5.99 o 
   5   1   1      788.10      768.38      9.51 o 
   6   1   1      874.03      852.80     13.62 o 
   7   1   1      404.50      413.48      8.66 o 
   8   1   1      243.17      230.47      6.85 o 
   9   1   1       18.10       14.49      4.34 o 
  10   1   1      233.16      268.92      9.70 o 
  -9   2   1       51.56       35.85      9.14 o 
  -8   2   1        4.67        3.97      6.10 o 
  -7   2   1      816.06      817.60     14.76 o 
  -6   2   1      224.96      215.65      6.50 o 
  -5   2   1      151.82      142.54      7.14 o 
  -4   2   1        9.91       10.85      2.08 o 
  -3   2   1       12.86       23.05      2.01 o 
  -2   2   1     6306.32     6100.25    108.13 o 
  -1   2   1     3277.68     3400.44     67.15 o 
   1   2   1        4.05        4.68      1.46 o 
   2   2   1     1121.09     1251.21     21.82 o 
   3   2   1     3222.16     3228.81     35.38 o 
   4   2   1     7782.94     7588.14     82.19 o 
   5   2   1      478.55      462.47      8.02 o 
   6   2   1        6.93        4.79      2.21 o 
   7   2   1       20.13       24.95      2.99 o 
   8   2   1      293.75      296.52      7.61 o 
   9   2   1      387.83      385.91      9.42 o 
  10   2   1      114.28      117.92      6.36 o 
  11   2   1       12.30       22.00      8.76 o 
  -8   3   1      167.17      162.42     11.55 o 
  -7   3   1      122.69      129.85      9.25 o 
  -6   3   1      331.16      330.44     12.75 o 
  -5   3   1       41.90       45.85      5.50 o 
  -4   3   1      682.07      663.70     17.45 o 
  -3   3   1     1958.78     1940.95     41.17 o 
  -2   3   1     3396.52     3671.09     73.57 o 
   0   3   1     1850.29     2162.95     43.75 o 
   1   3   1    13701.22    14612.99    282.44 o 
   2   3   1     4817.93     5133.16    100.72 o 
   3   3   1      884.66      814.04     18.42 o 
   4   3   1       99.11       95.34      2.97 o 
   5   3   1       88.06       84.01      3.28 o 
   6   3   1     1074.82     1049.11     15.96 o 
   7   3   1     1142.30     1108.62     17.29 o 
   8   3   1      199.59      192.44      6.25 o 
   9   3   1      127.89      129.62      6.02 o 
  10   3   1       49.94       47.14      8.20 o 
  11   3   1       77.97       67.71     10.09 o 
  -8   4   1        0.28        6.29      8.57 o 
  -7   4   1       61.37       64.79      8.20 o 
  -6   4   1      283.38      265.63     12.17 o 
  -5   4   1      866.50      835.35     22.56 o 
  -4   4   1       66.52       65.15      5.84 o 
  -3   4   1      332.75      342.20     11.18 o 
  -2   4   1      849.93      951.77     22.13 o 
  -1   4   1      134.01      197.51      7.11 o 
   0   4   1     3039.21     3551.35     71.03 o 
   1   4   1      347.93      364.46      9.90 o 
   2   4   1      289.40      309.91      8.91 o 
   3   4   1     1906.23     1906.58     39.58 o 
   4   4   1     2915.64     2893.38     58.93 o 
   5   4   1      512.38      460.24      8.17 o 
   6   4   1       10.51       13.04      2.46 o 
   7   4   1      129.90      115.04      4.77 o 
   8   4   1      433.32      431.46     12.36 o 
   9   4   1       88.86       91.04      5.27 o 
  10   4   1       22.22       17.17      8.18 o 
  11   4   1        0.33        0.62      8.84 o 
  -7   5   1       27.82       23.40      8.78 o 
  -6   5   1       11.30       17.41      7.69 o 
  -5   5   1        3.82        7.32      5.65 o 
  -4   5   1      575.50      557.53     16.85 o 
  -3   5   1      933.62      932.42     23.29 o 
  -2   5   1      330.97      329.94     11.33 o 
  -1   5   1      577.20      660.48     16.94 o 
   0   5   1      683.34      800.49     19.02 o 
   1   5   1      130.88      148.21      6.63 o 
   2   5   1      758.81      800.66     18.72 o 
   3   5   1      576.28      638.25     15.74 o 
   4   5   1       20.48       19.68      3.58 o 
   5   5   1        3.90        8.14      3.97 o 
   6   5   1      109.13      110.09      7.09 o 
   7   5   1      232.58      231.99      6.39 o 
   8   5   1       38.25       39.48      7.96 o 
   9   5   1      217.23      190.22     12.15 o 
  10   5   1      174.10      167.57     11.81 o 
  11   5   1       28.88       23.27      9.92 o 
  -6   6   1       95.91      104.95     10.07 o 
  -5   6   1      357.32      350.83     14.73 o 
  -4   6   1      266.10      243.47     12.34 o 
  -3   6   1       24.05       18.59      5.90 o 
  -2   6   1      537.40      552.12     16.34 o 
  -1   6   1     1716.80     1772.26     38.75 o 
   0   6   1      523.08      496.74     14.06 o 
   1   6   1     1597.62     1809.85     38.68 o 
   2   6   1       60.61       70.67      5.17 o 
   3   6   1      236.95      251.87      9.10 o 
   4   6   1      955.27      996.24     23.27 o 
   5   6   1      878.53      899.45     21.90 o 
   6   6   1       17.68       20.87      5.17 o 
   7   6   1       32.09       35.88      5.89 o 
   8   6   1      114.96      128.67      8.46 o 
   9   6   1      288.57      299.33     13.24 o 
  10   6   1       64.29       74.83      9.92 o 
  11   6   1        0.23       -6.65      9.23 o 
  -5   7   1       20.27       17.00      8.67 o 
  -4   7   1      173.18      175.45     12.21 o 
  -3   7   1      498.48      488.84     16.96 o 
  -2   7   1      453.15      428.92     15.03 o 
  -1   7   1      150.62      162.12      9.38 o 
   0   7   1      223.66      219.00      9.30 o 
   1   7   1      402.14      423.56     12.90 o 
   2   7   1     2316.29     2295.10     48.32 o 
   3   7   1      950.56      971.15     23.14 o 
   4   7   1      139.65      146.51      8.16 o 
   5   7   1      178.97      188.18      9.02 o 
   6   7   1      623.69      660.91     18.25 o 
   7   7   1       28.04       34.37      6.44 o 
   8   7   1      105.19       95.85      8.29 o 
   9   7   1        0.09        1.78      6.85 o 
  10   7   1       43.09       45.79      9.10 o 
  -4   8   1       52.95       53.65      9.53 o 
  -3   8   1        1.56        1.80      7.41 o 
  -2   8   1      653.04      594.05     19.17 o 
  -1   8   1      928.50      896.87     23.96 o 
   0   8   1      262.65      272.13     11.68 o 
   1   8   1      129.77      126.48      8.52 o 
   2   8   1       16.97       20.74      5.30 o 
   3   8   1      185.86      167.57      8.18 o 
   4   8   1      677.91      661.41     18.05 o 
   5   8   1      374.36      395.41     13.74 o 
   6   8   1       17.36       22.36      4.46 o 
   7   8   1        1.10        6.70      5.95 o 
   8   8   1      169.46      160.27     10.73 o 
   9   8   1      103.87      130.22     10.13 o 
  10   8   1       30.64       48.90      9.27 o 
  -2   9   1      101.31       87.92      6.32 o 
  -1   9   1        4.98       11.63      7.08 o 
   0   9   1       48.60       45.66      7.56 o 
   1   9   1      124.92      132.26      8.74 o 
   2   9   1      551.26      556.63     17.00 o 
   3   9   1      564.57      553.39     16.59 o 
   4   9   1        1.58        2.94      5.50 o 
   5   9   1       72.51       67.34      7.43 o 
   6   9   1       39.11       44.54      7.94 o 
   7   9   1      140.03      176.31     12.00 o 
   8   9   1        2.25        4.64      7.56 o 
   9   9   1        0.70       -1.16      7.66 o 
   0  10   1      248.44      236.35     13.24 o 
   1  10   1       41.67       36.06      7.75 o 
   2  10   1        6.00       -6.42      6.12 o 
   3  10   1        9.52       10.35      6.42 o 
   4  10   1      286.49      274.77     12.43 o 
   5  10   1      156.30      154.90     10.43 o 
   6  10   1      182.89      200.05     12.36 o 
   7  10   1        7.12        1.67      8.80 o 
   3  11   1      111.15      107.91      9.60 o 
   4  11   1        1.35        1.93      7.43 o 
  -5 -10   2       12.15        7.71      9.85 o 
  -4 -10   2      147.42      145.35     12.13 o 
  -3 -10   2       38.67       23.44      9.38 o 
  -7  -9   2       88.30      104.54     10.88 o 
  -6  -9   2      155.98      186.50     13.03 o 
  -5  -9   2       16.55       32.11      8.50 o 
  -4  -9   2       81.32       94.90      9.57 o 
  -3  -9   2       47.35       53.71      8.50 o 
  -2  -9   2       71.30       72.86      8.89 o 
  -1  -9   2      447.41      437.47     16.49 o 
   0  -9   2       16.45       18.33      6.91 o 
   1  -9   2        0.09       -6.74      7.28 o 
  -9  -8   2       61.90       42.46     10.22 o 
  -7  -8   2       18.37       23.63      7.56 o 
  -6  -8   2        3.02        1.37      6.74 o 
  -5  -8   2      129.83      123.18      8.99 o 
  -4  -8   2      267.34      256.91     12.04 o 
  -3  -8   2       31.77       18.46      6.61 o 
  -2  -8   2      752.04      701.98     20.11 o 
  -1  -8   2       67.49       60.79      7.08 o 
   0  -8   2      186.05      187.94     11.03 o 
   1  -8   2      223.96      204.73      7.96 o 
   2  -8   2      207.06      191.21      8.21 o 
   3  -8   2        6.36        3.30      6.55 o 
 -10  -7   2      285.75      278.12     15.11 o 
  -9  -7   2        0.58       -1.91      7.45 o 
  -8  -7   2        3.67        1.82      7.26 o 
  -7  -7   2       79.05       96.32      7.77 o 
  -6  -7   2      145.57      157.78      9.42 o 
  -5  -7   2      371.68      392.67     13.42 o 
  -4  -7   2        1.28       -2.53      5.17 o 
  -3  -7   2       57.54       51.61      6.40 o 
  -2  -7   2     1169.47     1087.98     17.92 o 
  -1  -7   2       46.59       43.26      4.13 o 
   0  -7   2      524.67      516.68     10.88 o 
   1  -7   2       29.78       30.14      4.04 o 
   2  -7   2        1.13        7.27      4.16 o 
   3  -7   2      222.22      216.50      8.14 o 
   4  -7   2      153.77      136.29     10.45 o 
 -10  -6   2       17.86       10.50      7.77 o 
  -9  -6   2       85.21       88.81      8.87 o 
  -8  -6   2      213.38      215.10     11.33 o 
  -7  -6   2       32.32       22.05      6.65 o 
  -6  -6   2       19.45       17.86      4.98 o 
  -5  -6   2       55.54       72.31      4.35 o 
  -4  -6   2      699.60      709.07     12.37 o 
  -3  -6   2      734.38      697.47     14.25 o 
  -2  -6   2      169.15      162.02      5.24 o 
  -1  -6   2       18.31       20.66      3.14 o 
   0  -6   2      350.74      331.09      7.89 o 
   1  -6   2      704.13      674.91     13.24 o 
   2  -6   2      299.61      308.13      9.89 o 
   3  -6   2       77.67       77.92      5.07 o 
   4  -6   2        7.40        1.72      6.27 o 
   5  -6   2       64.36       58.24      8.65 o 
 -10  -5   2       56.68       63.20      8.07 o 
  -9  -5   2       52.26       57.25      7.58 o 
  -8  -5   2        1.98        3.47      4.00 o 
  -7  -5   2       29.08       24.18      4.83 o 
  -6  -5   2      671.57      676.76     11.96 o 
  -5  -5   2     1070.95     1122.02     17.69 o 
  -4  -5   2     1041.99     1028.60     17.66 o 
  -3  -5   2        5.15        8.53      2.37 o 
  -2  -5   2       12.85       11.61      3.12 o 
  -1  -5   2      876.67      871.22     14.12 o 
   0  -5   2      995.72     1007.03     16.30 o 
   1  -5   2      260.02      259.13     12.35 o 
   2  -5   2        1.52       -0.76      2.61 o 
   3  -5   2      238.49      235.09      7.15 o 
   4  -5   2      316.96      326.45     18.67 o 
   5  -5   2      604.54      541.11     17.60 o 
   6  -5   2        6.05        1.09      7.43 o 
 -10  -4   2        7.51        3.10      5.13 o 
  -9  -4   2      150.08      144.59      6.68 o 
  -8  -4   2     1061.06     1024.98     27.58 o 
  -7  -4   2      291.56      281.54      7.60 o 
  -6  -4   2       94.24       88.72      3.37 o 
  -5  -4   2      859.90      871.89     14.04 o 
  -4  -4   2      459.70      447.91     13.28 o 
  -3  -4   2     9554.47     9986.12    136.88 o 
  -2  -4   2      886.12      882.37     13.72 o 
  -1  -4   2     1406.11     1462.50     21.64 o 
   0  -4   2      319.42      298.40      6.27 o 
   1  -4   2      506.01      495.35      9.11 o 
   2  -4   2     1818.98     1790.45     38.45 o 
   3  -4   2      472.77      481.72      9.63 o 
   4  -4   2        4.12        3.69      3.09 o 
   5  -4   2      420.77      392.69     14.00 o 
   6  -4   2      184.44      162.37     10.35 o 
   7  -4   2      197.25      183.15     12.62 o 
 -10  -3   2       60.85       74.39      6.10 o 
  -9  -3   2       76.54       83.57      5.30 o 
  -8  -3   2       19.21       24.23      6.80 o 
  -7  -3   2      502.44      492.29      9.96 o 
  -6  -3   2      740.26      791.05     13.25 o 
  -5  -3   2     2590.62     2598.79     29.56 o 
  -4  -3   2     2521.60     2574.28     36.52 o 
  -3  -3   2      636.90      726.09     21.58 o 
  -2  -3   2     3176.05     3489.15     70.22 o 
  -1  -3   2     6123.90     6495.91     89.32 o 
   0  -3   2     2456.36     2404.17     34.09 o 
   1  -3   2      279.36      298.07      5.98 o 
   2  -3   2      840.11      871.63     13.99 o 
   3  -3   2      416.13      402.82      9.91 o 
   4  -3   2      572.31      547.53     10.53 o 
   5  -3   2      162.27      173.30      9.49 o 
   6  -3   2      206.65      187.06     10.73 o 
   7  -3   2      132.38      112.57      8.80 o 
   8  -3   2       58.91       71.63      9.45 o 
 -10  -2   2        0.12       -1.15      4.96 o 
  -9  -2   2       35.72       35.88      6.64 o 
  -8  -2   2      463.94      479.43     10.34 o 
  -7  -2   2      352.81      328.14      7.83 o 
  -6  -2   2        6.14        7.80      2.99 o 
  -5  -2   2      245.78      263.54      5.55 o 
  -4  -2   2     1060.28     1009.03     12.21 o 
  -3  -2   2     2211.04     2269.26     31.95 o 
  -2  -2   2    21814.72    21433.23    292.09 o 
  -1  -2   2      377.62      381.07      8.81 o 
   0  -2   2     1625.35     1783.29     37.07 o 
   1  -2   2     1182.94     1192.81     17.56 o 
   2  -2   2     4687.56     4657.59     64.77 o 
   3  -2   2     6195.58     6470.34     89.64 o 
   4  -2   2      490.08      486.59      9.29 o 
   5  -2   2      338.84      321.66     11.61 o 
   6  -2   2      517.57      475.96     15.07 o 
   7  -2   2      575.23      517.02     16.70 o 
   8  -2   2       83.02       73.05      8.87 o 
   9  -2   2       20.70       27.54      8.16 o 
 -10  -1   2      103.93       99.63      6.51 o 
  -9  -1   2      249.97      238.52      9.45 o 
  -8  -1   2       35.96       42.65      4.35 o 
  -7  -1   2       22.49       22.69      3.50 o 
  -6  -1   2     1025.86     1038.80     16.34 o 
  -5  -1   2       98.52       90.00      3.71 o 
  -4  -1   2     3194.81     3086.07     34.30 o 
  -3  -1   2       16.59       21.97      2.05 o 
  -2  -1   2      157.00      158.24      3.18 o 
  -1  -1   2    21683.32    20832.62    400.76 o 
   0  -1   2      390.49      421.33      6.58 o 
   1  -1   2     3198.91     3204.69     45.11 o 
   2  -1   2      572.55      604.76      9.71 o 
   3  -1   2      106.34      111.99      3.73 o 
   4  -1   2     1293.25     1349.04     20.51 o 
   5  -1   2     1086.14     1024.09     16.56 o 
   6  -1   2      323.13      336.98     12.41 o 
   7  -1   2       36.00       31.30      6.44 o 
   8  -1   2      347.43      313.82     14.08 o 
   9  -1   2      248.92      234.54     14.06 o 
 -10   0   2       13.99       18.57      5.54 o 
  -9   0   2       19.32       20.43      4.58 o 
  -8   0   2      328.93      322.26     11.14 o 
  -7   0   2      526.31      510.13     10.30 o 
  -6   0   2     1321.79     1267.64     19.34 o 
  -5   0   2        0.22        2.67      2.04 o 
  -4   0   2     2378.71     2375.58     32.59 o 
  -3   0   2     1856.23     1826.17     20.55 o 
  -2   0   2      343.49      294.60      5.24 o 
  -1   0   2     6367.07     6093.86     83.67 o 
   0   0   2        9.74        8.84      1.50 o 
   1   0   2     4013.77     3926.11     54.15 o 
   2   0   2     5267.99     5174.62     71.31 o 
   3   0   2      138.59      131.53      5.36 o 
   4   0   2      211.57      220.33      5.07 o 
   5   0   2       40.34       39.32      2.59 o 
   6   0   2      539.26      563.18     16.04 o 
   7   0   2      485.30      480.64     15.37 o 
   8   0   2       70.32       75.07      7.58 o 
   9   0   2       26.22       21.60      7.19 o 
  10   0   2        1.54       -4.42      8.63 o 
 -10   1   2      102.49      116.97      7.45 o 
  -9   1   2       95.64       83.27      8.75 o 
  -8   1   2      120.53      108.13      5.75 o 
  -7   1   2       13.24       16.38      3.54 o 
  -6   1   2      165.78      166.41      5.70 o 
  -5   1   2      542.96      516.00      9.48 o 
  -4   1   2      279.76      234.14      7.22 o 
  -3   1   2      935.17      904.36     16.14 o 
  -2   1   2        4.49        9.36      1.92 o 
  -1   1   2       36.71       42.97      2.51 o 
   0   1   2     1514.86     1510.46     17.81 o 
   1   1   2      768.81      749.46     10.99 o 
   2   1   2      540.38      570.38      8.85 o 
   3   1   2       60.74       52.55      3.37 o 
   4   1   2      604.44      574.14      7.28 o 
   5   1   2     1649.41     1690.81     19.48 o 
   6   1   2        8.09        7.06      2.37 o 
   7   1   2       16.91       19.69      3.15 o 
   8   1   2        1.80        5.09      3.69 o 
   9   1   2      265.84      278.49     14.04 o 
  10   1   2       70.92       82.52      9.53 o 
  -9   2   2        0.37       -2.47      5.44 o 
  -8   2   2       42.24       56.79      5.40 o 
  -7   2   2     1698.14     1647.05     25.42 o 
  -6   2   2        6.30        5.68      3.05 o 
  -5   2   2      130.28      144.46      4.99 o 
  -4   2   2      134.99      130.28      4.49 o 
  -3   2   2     1926.40     1890.65     26.38 o 
  -2   2   2     5227.99     4986.44     65.96 o 
  -1   2   2     1309.53     1396.53     15.80 o 
   0   2   2      888.85     1002.81     17.61 o 
   1   2   2     5361.23     5395.78     88.88 o 
   2   2   2    10335.32    10591.32    201.41 o 
   3   2   2    17002.54    16822.17    231.21 o 
   4   2   2     1648.16     1757.47     19.88 o 
   5   2   2       33.16       33.94      1.65 o 
   6   2   2      603.07      597.31     10.12 o 
   7   2   2      731.09      747.44     12.71 o 
   8   2   2      416.67      430.92      9.12 o 
   9   2   2      119.62      113.85      5.59 o 
  10   2   2       23.01       22.37      7.90 o 
  -9   3   2      136.58      142.52     12.75 o 
  -8   3   2      135.60      131.16     10.45 o 
  -7   3   2       63.95       60.56      8.39 o 
  -6   3   2       78.79       78.16      4.68 o 
  -5   3   2      806.99      805.27     13.88 o 
  -4   3   2     1112.64     1102.81     32.10 o 
  -3   3   2      320.09      315.70      6.53 o 
  -2   3   2        6.26        3.48      1.70 o 
  -1   3   2     6301.57     6684.75    130.95 o 
   0   3   2     6509.19     6946.59    135.71 o 
   1   3   2     3187.78     3258.17    108.72 o 
   2   3   2     3467.88     3553.34     49.50 o 
   3   3   2    16585.31    16221.95    359.97 o 
   4   3   2      238.07      207.40      3.46 o 
   5   3   2     2281.26     2286.83     25.83 o 
   6   3   2      716.12      664.98      8.74 o 
   7   3   2       22.34       20.86      3.00 o 
   8   3   2       61.29       62.33      5.42 o 
   9   3   2      294.75      286.90     13.85 o 
  10   3   2      229.99      243.32     13.42 o 
  11   3   2        3.97       15.80      9.64 o 
  -8   4   2      109.21       95.96     10.30 o 
  -7   4   2       26.23       33.21      7.49 o 
  -6   4   2      288.21      295.83     13.74 o 
  -5   4   2       11.79       13.50      5.97 o 
  -4   4   2       55.16       56.97      6.23 o 
  -3   4   2     2353.11     2429.23     51.48 o 
  -1   4   2       30.96       32.74      3.58 o 
   0   4   2      145.05      142.26      5.99 o 
   1   4   2       81.25       94.60      5.26 o 
   2   4   2     4100.09     4156.76     58.39 o 
   3   4   2     1565.92     1499.57     31.99 o 
   4   4   2     2248.94     2211.40     46.05 o 
   5   4   2       34.60       40.82      2.46 o 
   6   4   2      252.60      225.55      5.57 o 
   7   4   2      742.07      717.50     12.18 o 
   8   4   2      393.21      398.84     17.59 o 
   9   4   2       14.65       14.25      7.11 o 
  10   4   2       13.14       12.45      7.26 o 
  11   4   2        3.75        1.16      9.17 o 
  -7   5   2        1.21        2.25      7.36 o 
  -6   5   2       15.54       22.28      7.86 o 
  -5   5   2      259.49      234.03     12.39 o 
  -4   5   2       89.52       88.42      7.84 o 
  -3   5   2      409.53      416.13     14.02 o 
  -2   5   2       15.16       22.13      4.40 o 
  -1   5   2      347.20      386.44     11.72 o 
   0   5   2      737.65      796.11     19.38 o 
   1   5   2      130.82      114.16      6.25 o 
   2   5   2       73.55       74.70      4.92 o 
   3   5   2        2.29        7.13      3.13 o 
   4   5   2      164.71      204.21      8.44 o 
   5   5   2     1905.80     1804.50     39.07 o 
   6   5   2     1220.79     1211.71     18.19 o 
   7   5   2       50.51       44.59      3.29 o 
   8   5   2        0.38       -0.45      5.97 o 
   9   5   2       14.45        8.69      7.28 o 
  10   5   2      138.41      164.43     11.96 o 
  11   5   2      124.12      154.73     12.09 o 
  -6   6   2      192.01      200.03     14.02 o 
  -5   6   2      302.62      326.68     15.33 o 
  -4   6   2       72.36       72.00      7.69 o 
  -3   6   2       88.14       92.09      8.07 o 
  -2   6   2      556.53      572.36     17.04 o 
  -1   6   2      664.03      685.79     18.25 o 
   0   6   2      490.68      539.80     15.07 o 
   1   6   2      575.43      624.79     16.25 o 
   2   6   2      119.44      105.14      6.68 o 
   3   6   2      117.49      112.21      6.40 o 
   4   6   2     1342.18     1365.04     30.65 o 
   5   6   2      124.04      123.30      7.92 o 
   6   6   2      108.20      118.55      4.63 o 
   7   6   2      459.67      408.34     14.08 o 
   8   6   2      217.38      187.75     11.01 o 
   9   6   2      132.79      121.61      9.98 o 
  10   6   2        6.20        6.31      8.37 o 
  11   6   2        6.77       11.42      9.51 o 
  -5   7   2      117.70      128.63     11.81 o 
  -4   7   2      241.41      268.48     13.44 o 
  -3   7   2       26.71       34.43      7.49 o 
  -2   7   2      507.44      526.83     17.17 o 
  -1   7   2        3.32        8.99      5.02 o 
   0   7   2      128.71      128.24      7.88 o 
   1   7   2      674.54      700.86     18.68 o 
   2   7   2      300.63      300.64     10.82 o 
   3   7   2       42.84       39.35      5.39 o 
   4   7   2      300.30      321.76     11.55 o 
   5   7   2      960.07      952.11     23.55 o 
   6   7   2      511.16      524.21     16.04 o 
   7   7   2      352.07      364.46     13.57 o 
   8   7   2        0.38       -2.04      5.32 o 
   9   7   2        6.80       19.17      7.45 o 
  10   7   2        9.78       18.20      8.61 o 
  -4   8   2       24.03       27.35      9.25 o 
  -3   8   2      171.14      184.68     12.99 o 
  -2   8   2        8.49       11.25      6.40 o 
  -1   8   2      776.22      789.93     22.24 o 
   0   8   2        9.06        8.99      5.95 o 
   1   8   2        3.17        5.50      5.47 o 
   2   8   2       90.93      109.63      7.58 o 
   3   8   2       99.15       88.18      7.02 o 
   4   8   2      181.74      177.29      9.51 o 
   5   8   2       45.64       46.88      6.63 o 
   6   8   2       66.79       55.60      6.80 o 
   7   8   2      155.25      169.37     10.43 o 
   8   8   2      200.89      198.46     11.61 o 
   9   8   2      198.21      183.78     12.21 o 
  10   8   2       17.04       14.19      8.72 o 
  -3   9   2      108.65      141.70     12.34 o 
  -2   9   2       17.02       17.84      8.46 o 
  -1   9   2       51.70       40.29      7.41 o 
   0   9   2       46.07       60.88      7.45 o 
   1   9   2      383.31      386.48     13.85 o 
   2   9   2      363.41      366.44     13.20 o 
   3   9   2        4.12        2.62      5.69 o 
   4   9   2       61.73       61.27      7.19 o 
   5   9   2      187.49      204.83     11.01 o 
   6   9   2      317.75      359.24     14.85 o 
   7   9   2       50.72       57.96      6.05 o 
   8   9   2      100.91       94.28      9.23 o 
   9   9   2      108.94       96.23      9.90 o 
  -1  10   2       34.19       44.18      9.30 o 
   0  10   2      320.15      289.37     14.47 o 
   1  10   2       25.91       23.12      7.58 o 
   2  10   2       65.84       61.09      8.26 o 
   3  10   2      204.10      185.17     11.23 o 
   4  10   2      136.28      147.11      9.66 o 
   5  10   2       78.03       75.07      8.59 o 
   6  10   2        0.23        8.29      7.92 o 
   7  10   2       72.13       85.20     11.57 o 
   8  10   2      139.11      219.26     16.12 o 
   2  11   2       66.28       57.75      9.17 o 
   3  11   2        3.30        6.14      7.90 o 
   4  11   2        0.45       -1.59      7.62 o 
   5  11   2        7.93        6.59      7.86 o 
   6  11   2      272.94      272.09     14.55 o 
  -7  -9   3      138.29      163.85     12.36 o 
  -6  -9   3       31.03       25.63      9.14 o 
  -5  -9   3        3.38       -1.63      8.20 o 
  -4  -9   3       33.07       40.04      8.03 o 
  -3  -9   3      111.65       93.47      9.17 o 
  -2  -9   3      119.00      106.11     10.11 o 
  -1  -9   3       31.31       28.23      7.66 o 
   0  -9   3        0.65       -0.84      7.15 o 
  -7  -8   3       22.88        9.96      7.53 o 
  -6  -8   3      107.55      102.40      9.19 o 
  -5  -8   3      152.88      152.28     10.35 o 
  -4  -8   3      102.18      105.57      8.50 o 
  -3  -8   3       56.97       70.47      8.39 o 
  -2  -8   3        5.66       -1.25      5.80 o 
  -1  -8   3      107.70       96.32      8.31 o 
   0  -8   3      328.92      307.38     13.95 o 
   1  -8   3      123.38      100.06      8.84 o 
   2  -8   3        8.82        6.44      7.77 o 
  -9  -7   3        7.52       13.14      8.99 o 
  -8  -7   3       86.86       63.07      9.45 o 
  -7  -7   3      140.80      153.06      9.75 o 
  -6  -7   3        2.68        3.09      5.90 o 
  -5  -7   3        3.34        4.77      5.22 o 
  -4  -7   3       44.18       43.96      6.85 o 
  -3  -7   3      589.46      583.70     17.60 o 
  -2  -7   3      769.39      701.46     19.86 o 
  -1  -7   3       41.06       32.35      6.01 o 
   0  -7   3       33.15       30.01      6.72 o 
   1  -7   3        5.42       10.00      5.71 o 
   2  -7   3      221.99      211.94     11.76 o 
   3  -7   3      154.60      138.69      9.89 o 
   4  -7   3       83.88       95.55      9.85 o 
 -10  -6   3        3.03        6.61      8.84 o 
  -9  -6   3       67.61       77.02      9.60 o 
  -8  -6   3       77.66       92.78      9.30 o 
  -6  -6   3      148.15      135.86      8.18 o 
  -5  -6   3       21.85       19.13      5.19 o 
  -4  -6   3      155.48      165.10      8.95 o 
  -3  -6   3       66.22       78.12      6.68 o 
  -2  -6   3       47.05       50.66      6.16 o 
  -1  -6   3      303.52      309.93     11.27 o 
   0  -6   3     1148.59     1166.28     19.24 o 
   1  -6   3      158.53      158.38      9.63 o 
   2  -6   3      114.90      110.18      5.34 o 
   3  -6   3        2.12        4.44      4.23 o 
   4  -6   3       65.86       72.45      8.33 o 
   5  -6   3       89.28       96.64     10.39 o 
 -10  -5   3        0.93       -5.26      7.69 o 
  -9  -5   3        8.54       12.58      7.32 o 
  -8  -5   3       31.93       36.75      7.38 o 
  -7  -5   3       60.38       59.12      7.23 o 
  -6  -5   3      236.83      243.54      9.36 o 
  -5  -5   3       47.71       41.99      5.30 o 
  -4  -5   3      364.32      359.09     11.38 o 
  -3  -5   3      100.95       97.97      6.33 o 
  -2  -5   3      265.32      255.90      6.03 o 
  -1  -5   3     1609.02     1619.87     24.41 o 
   0  -5   3      117.86      121.10      4.98 o 
   1  -5   3      359.89      365.29     10.92 o 
   2  -5   3     1310.82     1256.14     20.47 o 
   3  -5   3      129.59      139.30      6.46 o 
   4  -5   3      253.89      241.31     17.04 o 
   5  -5   3       91.01       76.44      8.46 o 
   6  -5   3       41.26       36.64      8.67 o 
 -10  -4   3       38.79       58.07      8.57 o 
  -9  -4   3       94.32      110.23      8.69 o 
  -8  -4   3      133.77      137.28      8.78 o 
  -7  -4   3       55.34       57.53      6.72 o 
  -6  -4   3      129.04      123.33      5.01 o 
  -5  -4   3      283.98      264.95      6.19 o 
  -4  -4   3       16.39       20.29      2.44 o 
  -3  -4   3     1173.17     1240.90     18.69 o 
  -2  -4   3        1.57       -0.06      2.00 o 
  -1  -4   3      345.92      349.10      6.78 o 
   0  -4   3     1065.35     1107.97     17.31 o 
   1  -4   3       25.97       26.47      3.80 o 
   2  -4   3      259.76      257.29      6.94 o 
   3  -4   3       32.44       31.96      3.62 o 
   4  -4   3      189.88      185.35      6.57 o 
   5  -4   3      159.89      171.50      9.64 o 
   6  -4   3       87.56       91.08      8.93 o 
   7  -4   3        2.65        8.39      7.79 o 
 -10  -3   3       38.06       42.20      7.84 o 
  -9  -3   3        0.62        1.20      4.53 o 
  -8  -3   3       76.05       80.09      6.56 o 
  -7  -3   3       56.87       62.97      4.37 o 
  -6  -3   3      834.83      840.21     14.16 o 
  -5  -3   3       70.34       65.07      2.77 o 
  -4  -3   3       57.38       61.60      2.79 o 
  -3  -3   3       28.38       36.87      2.13 o 
  -2  -3   3     3832.86     3954.01     54.95 o 
  -1  -3   3       70.05       55.98      2.47 o 
   0  -3   3      110.97      111.41      3.58 o 
   1  -3   3      790.01      811.97     13.11 o 
   2  -3   3      853.43      857.94     14.11 o 
   3  -3   3      477.29      460.95      9.21 o 
   4  -3   3      348.71      356.75     11.30 o 
   5  -3   3      121.75      125.77      8.16 o 
   6  -3   3        7.82        4.74      5.99 o 
   7  -3   3        9.15       12.84      7.02 o 
   8  -3   3      152.12      127.04     11.08 o 
 -10  -2   3       54.77       50.09      6.03 o 
  -9  -2   3       26.96       23.62      4.74 o 
  -8  -2   3      222.88      224.97     10.84 o 
  -7  -2   3       49.67       56.66      3.98 o 
  -6  -2   3        1.30        6.60      2.76 o 
  -5  -2   3      691.71      685.64      9.24 o 
  -4  -2   3      905.40      878.54     11.08 o 
  -3  -2   3     1380.05     1378.11     29.26 o 
  -2  -2   3      208.34      225.62      5.23 o 
  -1  -2   3      621.41      749.66     11.28 o 
   0  -2   3     1904.27     1999.26     69.34 o 
   1  -2   3     3588.20     3624.24     50.74 o 
   2  -2   3      912.13      914.27     14.46 o 
   3  -2   3      361.76      347.15      7.38 o 
   4  -2   3      710.64      677.57     12.03 o 
   5  -2   3      615.41      634.89     13.01 o 
   6  -2   3      608.11      622.12     17.90 o 
   7  -2   3      195.62      169.09     11.08 o 
   8  -2   3        4.47       -1.55      7.36 o 
 -10  -1   3       71.36       80.71      6.54 o 
  -9  -1   3       16.32       20.27      4.77 o 
  -8  -1   3      167.35      174.69      6.58 o 
  -7  -1   3      839.39      785.80     16.26 o 
  -6  -1   3      596.17      585.63     19.66 o 
  -5  -1   3      274.80      253.87      4.58 o 
  -4  -1   3        0.07        6.03      1.57 o 
  -3  -1   3     2168.51     2231.86     25.16 o 
  -2  -1   3     6140.58     5967.98     82.01 o 
  -1  -1   3     4389.88     4310.65     84.47 o 
   0  -1   3     5078.63     5237.68    101.77 o 
   1  -1   3        7.43        4.70      1.35 o 
   2  -1   3     3776.46     3911.86     54.67 o 
   3  -1   3     1213.64     1142.88     17.64 o 
   4  -1   3     2391.58     2387.05     34.79 o 
   5  -1   3      162.85      151.64      5.48 o 
   6  -1   3       14.57       19.15      5.41 o 
   7  -1   3      224.19      216.15     11.44 o 
   8  -1   3      296.58      312.27     14.36 o 
   9  -1   3      184.27      168.34     12.28 o 
 -10   0   3       31.61       44.78     17.06 o 
  -9   0   3       44.10       45.63      5.39 o 
  -8   0   3      259.02      266.23      7.84 o 
  -7   0   3       79.48       80.55      4.38 o 
  -6   0   3       33.56       33.03      3.16 o 
  -5   0   3      199.81      196.30      6.41 o 
  -4   0   3     6762.72     6863.65    163.54 o 
  -3   0   3       54.83       52.24      7.41 o 
  -2   0   3      508.25      535.71      6.77 o 
  -1   0   3      830.85      899.50     13.15 o 
   0   0   3     4553.11     4441.89     86.73 o 
   1   0   3     3013.69     2791.77     39.07 o 
   2   0   3     1940.82     1840.37     26.48 o 
   3   0   3       53.20       61.72      3.06 o 
   4   0   3      737.91      752.76     12.67 o 
   5   0   3       24.23       23.45      2.67 o 
   6   0   3     1441.72     1463.25     33.57 o 
   7   0   3       88.82       76.68      7.58 o 
   8   0   3        0.72        0.32      6.44 o 
   9   0   3       84.26       92.52     10.00 o 
  10   0   3       51.58       60.17     10.37 o 
  -9   1   3        0.60        0.16      4.60 o 
  -8   1   3       32.98       31.80      4.72 o 
  -7   1   3       40.55       32.74      5.69 o 
  -6   1   3      265.38      260.64      7.56 o 
  -5   1   3      376.87      356.99      7.42 o 
  -4   1   3       23.64       21.81      1.48 o 
  -3   1   3      546.75      644.14     12.18 o 
  -2   1   3      595.01      528.46      6.67 o 
  -1   1   3     3205.54     3146.14     34.48 o 
   0   1   3     3394.20     3332.29     54.88 o 
   1   1   3     3301.35     3481.33     48.28 o 
   2   1   3      792.11      765.26     11.75 o 
   3   1   3     1153.73     1105.08     16.61 o 
   4   1   3     1725.18     1635.37     24.04 o 
   5   1   3      993.83     1032.96     16.21 o 
   6   1   3       36.81       43.53      5.62 o 
   7   1   3       57.06       68.97      6.55 o 
   8   1   3      109.12      117.12      8.59 o 
   9   1   3      257.14      257.28     13.74 o 
  10   1   3       34.65       29.82      9.19 o 
  -9   2   3       20.80       26.48      5.63 o 
  -8   2   3      318.19      299.92      8.86 o 
  -7   2   3      501.70      500.43     10.74 o 
  -6   2   3        0.51       -1.75      3.20 o 
  -5   2   3      672.37      665.59     18.07 o 
  -4   2   3      280.83      277.90      6.32 o 
  -3   2   3      679.64      664.26      8.56 o 
  -2   2   3     4174.90     4255.52     46.70 o 
  -1   2   3       75.04       74.63      1.98 o 
   0   2   3     4945.04     4861.44     52.81 o 
   1   2   3       33.50       38.50      1.15 o 
   2   2   3      375.16      354.31      6.25 o 
   3   2   3      381.44      380.16      6.83 o 
   4   2   3      529.09      536.75      6.90 o 
   5   2   3     1532.82     1512.28     17.59 o 
   6   2   3     1055.93     1048.13     12.92 o 
   7   2   3      740.86      758.92     12.75 o 
   8   2   3       17.50       14.75      3.62 o 
   9   2   3       34.41       24.04      7.75 o 
  10   2   3      163.38      171.11     12.43 o 
  -8   3   3        5.22        5.91      4.66 o 
  -7   3   3      146.66      138.40      7.76 o 
  -6   3   3     2718.04     2571.11     37.23 o 
  -5   3   3      522.90      507.88     11.44 o 
  -4   3   3      371.76      378.78      7.91 o 
  -3   3   3      183.52      179.24      4.88 o 
  -2   3   3     1246.00     1253.19     29.86 o 
  -1   3   3     3003.13     3055.26     34.35 o 
   0   3   3     3715.80     3668.38     97.65 o 
   1   3   3     3465.85     3465.49     48.41 o 
   2   3   3     2710.82     2714.90     38.32 o 
   3   3   3     1913.65     1983.24     22.24 o 
   4   3   3      628.75      653.63      8.16 o 
   5   3   3       31.74       37.06      1.77 o 
   6   3   3        1.47        1.37      1.61 o 
   7   3   3        3.49        3.36      2.53 o 
   8   3   3      841.65      866.13     23.81 o 
   9   3   3       93.57      100.08      9.45 o 
  10   3   3       18.54       16.21      8.24 o 
  11   3   3        3.46       -0.75      9.17 o 
  -8   4   3       29.00       28.72      9.57 o 
  -7   4   3        6.38       13.27      8.09 o 
  -6   4   3       60.69       59.16      8.20 o 
  -5   4   3       11.72        4.96      5.82 o 
  -4   4   3     3187.44     3128.57     61.62 o 
  -3   4   3     2551.70     2600.25     55.02 o 
  -2   4   3      115.45      126.37      6.70 o 
  -1   4   3       74.54       92.56      5.60 o 
   0   4   3     1044.48     1209.92     26.66 o 
   1   4   3     2191.31     2156.10     56.34 o 
   2   4   3     3640.44     3574.47     70.74 o 
   3   4   3      296.87      280.25      7.69 o 
   4   4   3     2330.69     2492.61     27.94 o 
   5   4   3      139.86      137.19      3.13 o 
   6   4   3     1024.01     1039.37     12.83 o 
   7   4   3      702.89      714.52     19.62 o 
   8   4   3      223.62      210.37     10.82 o 
   9   4   3      261.42      274.62     12.94 o 
  10   4   3       89.65       87.78     10.28 o 
  11   4   3      105.36      124.03     11.38 o 
  -7   5   3       43.98       38.30      8.89 o 
  -6   5   3      380.66      359.37     15.50 o 
  -5   5   3      690.53      749.36     22.43 o 
  -4   5   3       59.85       59.91      7.45 o 
  -3   5   3      120.68      127.47      8.99 o 
  -2   5   3     1167.17     1204.77     28.23 o 
  -1   5   3      842.25      882.47     21.66 o 
   0   5   3     3869.99     4411.73     88.70 o 
   1   5   3      453.56      531.30     14.00 o 
   2   5   3        1.33       25.44      3.84 o 
   3   5   3      230.63      215.44      8.37 o 
   4   5   3     1084.89     1080.69     25.12 o 
   5   5   3     1108.49     1091.54     16.09 o 
   6   5   3        1.43        0.67      4.68 o 
   7   5   3      588.63      572.32     17.28 o 
   8   5   3      326.75      345.31     14.08 o 
   9   5   3      554.95      600.61     19.43 o 
  10   5   3       49.35       40.85      9.12 o 
  11   5   3       22.29       19.19      9.77 o 
  -6   6   3       23.85       21.21      9.25 o 
  -5   6   3       52.26       52.10      8.33 o 
  -4   6   3      713.70      720.03     21.55 o 
  -3   6   3     1065.17     1072.00     27.48 o 
  -2   6   3      634.31      708.42     19.64 o 
  -1   6   3       54.60       55.92      5.73 o 
   0   6   3      420.44      433.00     13.78 o 
   1   6   3     6128.68     6681.87    132.53 o 
   2   6   3     1050.99     1055.34     24.56 o 
   3   6   3      727.80      758.07     18.89 o 
   4   6   3      187.42      170.21      7.99 o 
   5   6   3      704.18      752.25     19.71 o 
   6   6   3      380.15      349.97     12.75 o 
   7   6   3      478.79      426.11     14.70 o 
   8   6   3       83.10       85.09      7.79 o 
   9   6   3       26.46       20.37      6.91 o 
  10   6   3      398.04      379.70     16.19 o 
  11   6   3      199.83      192.47     14.15 o 
  -5   7   3      291.93      321.85     15.93 o 
  -4   7   3      108.97      109.63      9.94 o 
  -3   7   3        3.78       10.58      6.44 o 
  -2   7   3      399.60      429.68     15.78 o 
  -1   7   3      303.03      350.01     12.99 o 
   0   7   3      441.87      540.51     16.42 o 
   1   7   3      254.28      287.12     11.33 o 
   2   7   3      264.19      309.25     11.38 o 
   3   7   3      887.32      929.89     22.75 o 
   4   7   3      701.57      715.55     18.93 o 
   5   7   3      333.14      358.73     12.75 o 
   6   7   3        9.34        9.23      4.94 o 
   7   7   3       93.85       78.27      7.71 o 
   8   7   3      157.85      155.05     10.71 o 
   9   7   3       90.78       96.45      9.40 o 
  10   7   3       89.44      103.00     10.78 o 
  -4   8   3       54.67       63.93     10.67 o 
  -3   8   3      160.96      166.86     11.29 o 
  -2   8   3      342.40      367.14     15.52 o 
  -1   8   3       19.00       23.29      6.46 o 
   0   8   3       23.41       26.75      6.61 o 
   1   8   3       68.05       81.12      7.64 o 
   2   8   3      949.04      983.15     24.67 o 
   3   8   3       73.11       66.37      6.76 o 
   4   8   3      157.54      168.66      8.99 o 
   5   8   3       35.87       32.39      6.72 o 
   6   8   3      162.09      156.75      9.94 o 
   7   8   3      108.86      108.04      8.67 o 
   8   8   3      106.11       91.71      8.97 o 
   9   8   3       10.23        9.81      6.76 o 
  10   8   3       17.13       14.45      8.72 o 
  -3   9   3       27.20       34.63      9.98 o 
  -2   9   3       55.65       68.76     10.02 o 
  -1   9   3      240.58      244.29     13.55 o 
   0   9   3      151.59      160.42     10.56 o 
   1   9   3      120.44      137.30      9.70 o 
   2   9   3       25.53       34.39      6.27 o 
   3   9   3       70.36       59.08      7.38 o 
   4   9   3      272.78      282.57     12.43 o 
   5   9   3      170.99      170.29     10.07 o 
   6   9   3      118.06      130.90      9.49 o 
   7   9   3        0.00        2.81      6.72 o 
   8   9   3       22.44       29.39      7.99 o 
   9   9   3      136.40      127.34     10.80 o 
  10   9   3       20.59        9.90      8.93 o 
  -1  10   3       91.40       84.06      9.70 o 
   0  10   3        0.31       -5.90      7.58 o 
   1  10   3       52.54       54.87      8.59 o 
   2  10   3      477.71      494.53     16.92 o 
   3  10   3      132.44      143.42      9.92 o 
   4  10   3       47.92       47.08      7.79 o 
   5  10   3       66.34       68.84      8.74 o 
   6  10   3       55.79       75.15      9.70 o 
   7  10   3      232.99      288.94     15.95 o 
   8  10   3       67.60       71.94      7.60 o 
   9  10   3        0.88        7.32      8.44 o 
   1  11   3       41.82       37.63      9.32 o 
   2  11   3        0.23        1.14      7.96 o 
   3  11   3       28.24       27.48      8.46 o 
   4  11   3       51.87       70.20      9.34 o 
   5  11   3       58.08       65.67      9.34 o 
   6  11   3       76.45       82.97     10.75 o 
   7  11   3        7.86       11.29     10.02 o 
  -5  -9   4       32.23       35.21      9.62 o 
  -4  -9   4       50.60       51.56      9.02 o 
  -3  -9   4       80.88       86.12     10.63 o 
  -2  -9   4       16.11       14.06      8.11 o 
  -7  -8   4        3.84        0.47      8.39 o 
  -6  -8   4      313.80      276.64     14.10 o 
  -5  -8   4       89.51       70.13      9.12 o 
  -4  -8   4        5.00        6.50      7.45 o 
  -3  -8   4       18.53       24.54      7.99 o 
  -2  -8   4        3.42       -1.52      7.47 o 
  -1  -8   4      284.35      268.23     13.12 o 
   0  -8   4       57.33       63.26      8.59 o 
   1  -8   4       10.18        2.79      8.18 o 
  -8  -7   4      173.10      164.89     12.45 o 
  -6  -7   4       80.96       60.51      7.96 o 
  -5  -7   4        4.39        3.65      6.48 o 
  -4  -7   4      168.81      165.25      9.79 o 
  -3  -7   4      453.54      463.08     16.08 o 
  -2  -7   4       36.50       37.20      6.65 o 
  -1  -7   4       20.15       10.60      6.03 o 
   0  -7   4       52.83       42.40      7.77 o 
   1  -7   4       61.26       52.70      8.24 o 
   2  -7   4      164.94      158.23     11.16 o 
   3  -7   4       94.72      118.75     10.73 o 
  -9  -6   4      221.55      224.39     13.50 o 
  -8  -6   4      106.51       82.11      9.68 o 
  -6  -6   4      344.86      352.16     13.33 o 
  -5  -6   4     1566.44     1487.44     34.07 o 
  -4  -6   4      120.66      108.58      7.92 o 
  -3  -6   4        4.31        3.93      4.92 o 
  -2  -6   4      133.36      142.24      9.40 o 
  -1  -6   4      890.10      867.77     22.95 o 
   0  -6   4       94.83       86.66      7.36 o 
   1  -6   4      327.86      324.23     13.35 o 
   2  -6   4      122.84      112.59      8.48 o 
   3  -6   4      248.98      247.98     12.94 o 
   4  -6   4      264.58      264.70     13.89 o 
 -10  -5   4        0.75       -3.18      8.89 o 
  -9  -5   4      513.75      511.31     18.23 o 
  -8  -5   4       26.78       19.58      7.81 o 
  -7  -5   4      508.30      473.00     15.99 o 
  -6  -5   4       43.33       47.63      6.29 o 
  -5  -5   4        2.84        4.53      4.59 o 
  -4  -5   4     1332.47     1364.33     30.93 o 
  -3  -5   4      903.03      919.22     22.67 o 
  -2  -5   4      705.53      679.63     18.05 o 
  -1  -5   4       45.94       53.39      5.62 o 
   0  -5   4      237.86      228.75     10.43 o 
   1  -5   4     3133.11     3058.11     63.99 o 
   2  -5   4      110.10      116.22      5.63 o 
   3  -5   4       70.23       63.93      5.27 o 
   4  -5   4       16.57       12.17      4.79 o 
   5  -5   4      179.08      181.91     12.02 o 
 -10  -4   4       80.68       86.70     10.26 o 
  -9  -4   4        3.18        1.18      7.32 o 
  -8  -4   4        3.13        5.37      6.12 o 
  -7  -4   4      330.45      348.27     13.40 o 
  -6  -4   4      248.56      244.59     10.63 o 
  -5  -4   4      602.66      615.21     16.19 o 
  -4  -4   4      610.94      610.62     15.95 o 
  -3  -4   4      574.26      600.27     15.63 o 
  -2  -4   4      316.09      316.12     10.75 o 
  -1  -4   4      630.88      635.48     16.87 o 
   0  -4   4      442.44      451.34      8.76 o 
   1  -4   4      118.96      130.78      5.12 o 
   2  -4   4      181.07      186.18      6.82 o 
   3  -4   4      567.42      558.50     11.30 o 
   4  -4   4      538.22      520.92     11.35 o 
   5  -4   4      340.30      342.22     13.87 o 
   6  -4   4        0.89       -0.39      6.70 o 
 -10  -3   4        0.56       -7.04      7.79 o 
  -9  -3   4       10.59        5.32      6.31 o 
  -8  -3   4      302.58      311.12     12.79 o 
  -7  -3   4      164.23      178.39      9.23 o 
  -6  -3   4       14.89       15.18      4.89 o 
  -5  -3   4       36.36       31.11      3.29 o 
  -4  -3   4      134.34      132.36      6.91 o 
  -3  -3   4     1794.41     1813.56     38.19 o 
  -2  -3   4      389.93      451.13      7.69 o 
  -1  -3   4       52.15       47.19      2.33 o 
   0  -3   4      984.18     1011.46     18.47 o 
   1  -3   4       99.16       96.29      3.93 o 
   2  -3   4      743.16      756.06     13.10 o 
   3  -3   4      226.46      231.16      6.57 o 
   4  -3   4        0.30       -2.44      3.15 o 
   5  -3   4      142.51      157.01      9.77 o 
   6  -3   4      278.94      278.14     12.86 o 
   7  -3   4       36.38       41.92      8.26 o 
 -10  -2   4       57.13       54.61      8.33 o 
  -9  -2   4       23.45       24.77      7.19 o 
  -8  -2   4      144.63      139.49      8.63 o 
  -7  -2   4       57.78       62.52      7.47 o 
  -6  -2   4       66.36       66.28      4.13 o 
  -5  -2   4     1461.76     1436.52     17.47 o 
  -4  -2   4      565.18      565.64      9.16 o 
  -3  -2   4     1078.93     1106.04     16.59 o 
  -2  -2   4     1256.12     1326.12     28.46 o 
  -1  -2   4      440.25      419.67     18.21 o 
   0  -2   4     2378.90     2479.61     44.01 o 
   1  -2   4      250.93      265.11      5.72 o 
   2  -2   4      176.91      195.26      5.31 o 
   3  -2   4     1124.71     1150.67     20.93 o 
   4  -2   4      694.32      694.86     12.71 o 
   5  -2   4      759.85      746.76     13.92 o 
   6  -2   4      139.87      126.72      8.61 o 
   7  -2   4        3.20       -1.50      6.63 o 
   8  -2   4      225.84      238.13     14.02 o 
 -10  -1   4        0.01        6.93      6.42 o 
  -9  -1   4      172.73      170.50      7.48 o 
  -8  -1   4      386.54      387.08     11.68 o 
  -7  -1   4      403.66      398.86     13.08 o 
  -6  -1   4       38.37       37.67      3.67 o 
  -5  -1   4      122.64      132.78      5.65 o 
  -4  -1   4     1039.81     1012.88     12.62 o 
  -3  -1   4      610.68      603.46      8.01 o 
  -2  -1   4      394.69      385.71     10.37 o 
  -1  -1   4      146.28      148.01      6.12 o 
   0  -1   4      395.62      379.99      6.46 o 
   1  -1   4      994.79     1019.88     15.51 o 
   2  -1   4     2639.59     2642.49     37.76 o 
   3  -1   4      793.22      779.29     17.77 o 
   4  -1   4       66.82       74.03      3.80 o 
   5  -1   4      170.63      170.42      5.97 o 
   6  -1   4      315.58      333.01     12.26 o 
   7  -1   4      411.90      404.04     15.22 o 
   8  -1   4       15.07       21.14      7.84 o 
   9  -1   4       11.66       21.53      8.82 o 
 -10   0   4       48.44       62.95     16.44 o 
  -9   0   4       33.26       44.39      7.22 o 
  -8   0   4       24.04       27.49      4.56 o 
  -7   0   4        6.58        8.85      3.57 o 
  -6   0   4      318.01      290.31     14.19 o 
  -5   0   4     2137.05     2067.96     29.36 o 
  -4   0   4     1027.94      966.91     12.00 o 
  -3   0   4        4.92        4.66      1.74 o 
  -2   0   4     1577.23     1617.76     18.54 o 
  -1   0   4     4974.75     4817.69     66.67 o 
   0   0   4      666.35      639.37      9.91 o 
   1   0   4     3359.42     3310.04     46.33 o 
   2   0   4       66.31       61.45      2.78 o 
   3   0   4      371.03      361.12      7.24 o 
   4   0   4      535.24      537.19      9.94 o 
   5   0   4      721.43      686.85     12.19 o 
   6   0   4      533.35      516.23     15.46 o 
   7   0   4      111.79      117.32      8.11 o 
   8   0   4       37.21       41.75      7.79 o 
   9   0   4      168.50      185.47     13.16 o 
  -9   1   4       15.99       16.73      4.90 o 
  -8   1   4       46.01       50.11      7.49 o 
  -7   1   4       24.77       23.25      3.83 o 
  -6   1   4      203.00      196.22     17.01 o 
  -5   1   4       78.38       79.15      3.72 o 
  -4   1   4       91.97       78.37      2.68 o 
  -3   1   4     3275.80     3131.87     34.87 o 
  -2   1   4       80.35       70.26      2.22 o 
  -1   1   4     1914.20     1901.44     21.36 o 
   0   1   4        2.41        4.59      1.95 o 
   1   1   4     1688.22     1624.77     23.41 o 
   2   1   4     5103.83     4919.30     68.25 o 
   3   1   4     5089.92     5104.01     71.00 o 
   4   1   4     1022.80     1017.58     16.07 o 
   5   1   4      590.33      582.74     10.55 o 
   6   1   4      546.47      565.07     16.12 o 
   7   1   4      540.25      572.41     17.58 o 
   8   1   4      227.24      212.07     11.89 o 
   9   1   4       66.38       68.37      9.25 o 
  10   1   4       22.89       26.19      8.46 o 
  -9   2   4       56.34       59.37      6.05 o 
  -8   2   4       95.63       99.46      6.22 o 
  -7   2   4        7.80        8.14      4.09 o 
  -6   2   4        9.53       10.01      3.48 o 
  -5   2   4      416.94      400.70      8.51 o 
  -4   2   4       91.27       87.94      2.90 o 
  -3   2   4       84.66       65.49      2.33 o 
  -2   2   4       60.54       70.64      2.37 o 
  -1   2   4     4727.42     4485.11     49.05 o 
   0   2   4     3378.27     3280.43     49.02 o 
   1   2   4     3093.89     3078.06     33.80 o 
   2   2   4        7.41        6.54      1.46 o 
   3   2   4     1310.11     1388.21     24.27 o 
   4   2   4     1438.47     1332.21     29.03 o 
   5   2   4     1245.32     1221.24     18.90 o 
   6   2   4      680.49      660.84     11.72 o 
   7   2   4        3.91        3.61      4.77 o 
   8   2   4        2.17        9.53      6.48 o 
   9   2   4      176.24      185.15     12.34 o 
  10   2   4      156.90      172.66     12.79 o 
  -8   3   4        8.04       13.56      4.89 o 
  -7   3   4      288.22      304.79      8.77 o 
  -6   3   4      110.52      113.75      5.52 o 
  -5   3   4       65.72       72.66      4.42 o 
  -4   3   4      149.00      136.58      6.30 o 
  -3   3   4      768.23      797.92     13.12 o 
  -2   3   4      491.69      460.55      6.57 o 
  -1   3   4      716.41      818.78     10.13 o 
   0   3   4      211.00      215.39      5.07 o 
   1   3   4      366.23      304.94      5.24 o 
   2   3   4     2856.23     2666.14     37.84 o 
   3   3   4     1957.40     1813.81     42.19 o 
   4   3   4     1703.23     1824.28     26.87 o 
   5   3   4      270.42      268.40      6.30 o 
   6   3   4       17.86       16.61      2.67 o 
   7   3   4       16.38       15.89      5.17 o 
   8   3   4      210.77      216.40     11.01 o 
   9   3   4       21.70       10.91      6.57 o 
  10   3   4       14.42       21.34      8.67 o 
  -8   4   4       11.98        8.01      9.49 o 
  -7   4   4        0.07        2.03      4.48 o 
  -6   4   4       27.59       30.02      4.66 o 
  -5   4   4      922.10      862.24     26.00 o 
  -4   4   4     1686.78     1690.87     25.31 o 
  -3   4   4      300.83      302.47      7.03 o 
  -2   4   4       76.01       72.08      3.33 o 
  -1   4   4      161.52      131.55      3.26 o 
   0   4   4       23.84       24.08      2.28 o 
   1   4   4      698.64      620.69     12.82 o 
   2   4   4     1771.39     1803.14     31.50 o 
   3   4   4      415.97      500.09      9.08 o 
   4   4   4     1223.37     1198.00     18.63 o 
   5   4   4       18.68       21.68      2.60 o 
   6   4   4      482.40      497.28     17.44 o 
   7   4   4      332.48      340.72     12.58 o 
   8   4   4       68.55       78.22      7.53 o 
   9   4   4       23.42       26.77      6.91 o 
  10   4   4       52.41       59.25      9.66 o 
  11   4   4       39.16       33.85      9.27 o 
  -7   5   4       96.02      104.16     11.03 o 
  -6   5   4      178.61      197.36     13.52 o 
  -5   5   4       37.24       26.45      7.53 o 
  -4   5   4       28.81       29.86      6.87 o 
  -3   5   4      137.63      148.98      9.72 o 
  -2   5   4      510.43      547.55     16.25 o 
  -1   5   4      899.57      880.35     21.62 o 
   0   5   4       55.52       67.79      5.52 o 
   1   5   4       33.51       25.51      2.62 o 
   2   5   4      565.86      522.97      9.46 o 
   3   5   4     2433.89     2414.75     35.14 o 
   4   5   4      277.81      272.74     11.77 o 
   5   5   4     5551.60     5567.13     78.06 o 
   6   5   4     1559.84     1545.92     24.02 o 
   7   5   4      356.76      365.52      8.28 o 
   8   5   4      219.46      218.21     11.79 o 
   9   5   4      117.75      125.04      9.62 o 
  10   5   4       72.03       59.63      8.89 o 
  11   5   4        1.10        5.15      9.64 o 
  -6   6   4       18.23       21.62      9.72 o 
  -5   6   4      650.60      667.10     22.39 o 
  -4   6   4       25.22       34.05      8.03 o 
  -3   6   4      565.73      592.22     19.04 o 
  -2   6   4       52.78       56.14      6.44 o 
  -1   6   4       48.46       47.78      6.29 o 
   0   6   4     2174.63     2356.65     50.32 o 
   1   6   4     1695.51     1600.04     35.27 o 
   2   6   4        7.80        4.94      4.14 o 
   3   6   4      195.67      202.28      8.46 o 
   4   6   4      229.34      202.99      8.80 o 
   5   6   4     1423.17     1437.13     32.80 o 
   6   6   4      137.70      127.66      8.93 o 
   7   6   4      211.89      206.83     10.93 o 
   8   6   4        6.13       12.92      5.86 o 
   9   6   4       18.84       18.38      7.81 o 
  10   6   4       75.39       94.86     10.48 o 
  11   6   4      123.47      112.42     12.39 o 
  -5   7   4       36.31       31.32     10.20 o 
  -4   7   4       35.33       35.89      8.18 o 
  -3   7   4      108.56      117.12     10.22 o 
  -2   7   4     1229.35     1366.22     33.79 o 
  -1   7   4      285.13      295.81     12.26 o 
   0   7   4        3.04       -2.92      5.30 o 
   1   7   4      135.03      136.25      8.20 o 
   2   7   4      331.24      323.18     11.85 o 
   3   7   4     1403.07     1425.06     32.59 o 
   4   7   4      767.06      785.55     20.72 o 
   5   7   4        1.58        5.35      4.72 o 
   6   7   4       66.61       64.34      7.17 o 
   7   7   4      384.35      386.51     14.06 o 
   8   7   4      265.27      265.89     12.97 o 
   9   7   4      117.92      113.47      9.92 o 
  10   7   4        6.95       12.32      8.72 o 
  -4   8   4       56.69       70.20     11.16 o 
  -3   8   4       23.38       15.46      8.80 o 
  -2   8   4        6.03       14.30      6.98 o 
  -1   8   4       27.37       34.09      7.58 o 
   0   8   4      232.16      260.82     11.74 o 
   1   8   4      482.59      500.41     15.93 o 
   2   8   4      118.25      132.73      9.08 o 
   3   8   4      171.14      174.20      9.92 o 
   4   8   4      169.30      159.56      9.06 o 
   5   8   4      358.42      335.27     12.84 o 
   6   8   4      102.24      108.28      8.54 o 
   7   8   4      157.00      153.08     10.65 o 
   8   8   4       28.06       28.87      6.89 o 
   9   8   4       44.69       42.63      8.69 o 
  10   8   4       55.76       78.44     10.50 o 
  -3   9   4       51.17       57.25     11.14 o 
  -2   9   4      194.38      206.36     14.30 o 
  -1   9   4      422.50      446.66     17.04 o 
   0   9   4       37.10       42.80      8.16 o 
   1   9   4        3.40        1.03      6.93 o 
   2   9   4      127.73      127.13      9.36 o 
   3   9   4      411.21      397.20     14.64 o 
   4   9   4      219.14      217.80     11.53 o 
   5   9   4       85.08       79.66      8.59 o 
   6   9   4        0.25       -4.01      7.34 o 
   7   9   4       60.40       56.46      8.24 o 
   8   9   4      113.99      103.81      9.12 o 
   9   9   4       98.64       76.36      9.83 o 
  10   9   4        0.78        9.45      9.17 o 
  -1  10   4        0.37        1.22      8.57 o 
   0  10   4      114.66      126.95     11.23 o 
   1  10   4      122.89      128.99      9.81 o 
   2  10   4      211.70      205.89     12.71 o 
   3  10   4       28.46       32.56      7.84 o 
   4  10   4       34.18       28.94      7.00 o 
   5  10   4      293.06      318.39     14.60 o 
   6  10   4      118.66      133.01     10.28 o 
   7  10   4       25.56       47.14     10.45 o 
   8  10   4        2.83        2.21      6.96 o 
   9  10   4        2.02        3.93      8.39 o 
   1  11   4       23.23       21.70      9.34 o 
   2  11   4      133.52      162.87     12.19 o 
   3  11   4       17.22       19.49      8.61 o 
   4  11   4       60.14       63.20      9.42 o 
   5  11   4       53.45       38.58      9.23 o 
   6  11   4        2.07        0.49      8.97 o 
   7  11   4       80.80       97.52     12.34 o 
  -6  -8   5       10.17        6.23      9.98 o 
  -5  -8   5       41.44       31.19      9.47 o 
  -4  -8   5       57.64       41.65      9.55 o 
  -3  -8   5      183.64      150.44     11.10 o 
  -2  -8   5       93.76      109.42     11.06 o 
  -1  -8   5        6.39        5.35      8.63 o 
   0  -8   5        0.69        0.28      9.25 o 
  -8  -7   5        1.32       -9.75      9.25 o 
  -6  -7   5       85.13      101.99      9.90 o 
  -5  -7   5       32.39       28.14      7.99 o 
  -4  -7   5       81.42       88.96      9.40 o 
  -3  -7   5       32.47       29.65      8.16 o 
  -2  -7   5      114.40      103.38      9.85 o 
  -1  -7   5      196.43      189.27     11.63 o 
   0  -7   5      143.31      153.68     11.48 o 
   1  -7   5       54.32       56.07      9.66 o 
   2  -7   5       23.30       23.27      9.36 o 
  -8  -6   5       77.24       85.63     10.43 o 
  -6  -6   5        3.84        6.57      6.74 o 
  -5  -6   5        5.76        2.81      6.48 o 
  -4  -6   5       12.32       10.84      6.72 o 
  -3  -6   5      178.73      189.19     11.10 o 
  -2  -6   5      512.93      510.80     16.62 o 
  -1  -6   5       24.13       40.51      7.56 o 
   0  -6   5       14.38       19.58      7.41 o 
   1  -6   5       94.19      101.09      9.36 o 
   2  -6   5       71.18       77.11      9.06 o 
   3  -6   5      103.85      115.88     10.39 o 
   4  -6   5       36.01       45.04     10.02 o 
  -9  -5   5       26.70       23.91      9.68 o 
  -8  -5   5       28.88       17.37      7.66 o 
  -7  -5   5        0.39        1.33      7.02 o 
  -6  -5   5       73.62       69.23      7.47 o 
  -5  -5   5      317.08      361.50     13.07 o 
  -4  -5   5      348.80      364.57     13.24 o 
  -3  -5   5       49.94       61.74      6.96 o 
  -2  -5   5        0.16        1.40      5.62 o 
  -1  -5   5      139.93      128.99      8.72 o 
   0  -5   5      531.75      543.81     17.24 o 
   1  -5   5      947.92      947.45     24.60 o 
   2  -5   5       14.35       18.33      6.89 o 
   3  -5   5       85.08       81.83      8.48 o 
   4  -5   5       40.79       43.79      7.99 o 
  -9  -4   5       26.54       32.87      9.19 o 
  -8  -4   5       84.67       91.40      9.70 o 
  -7  -4   5       85.24       97.35      8.39 o 
  -6  -4   5      191.79      177.40      9.87 o 
  -5  -4   5       20.28       22.33      5.19 o 
  -4  -4   5      127.76      132.28      8.14 o 
  -3  -4   5      336.11      338.61     11.91 o 
  -2  -4   5      589.02      601.97     16.94 o 
  -1  -4   5      537.31      539.52     15.97 o 
   0  -4   5        2.59        5.09      4.42 o 
   1  -4   5       80.02       80.22      7.08 o 
   2  -4   5       33.06       26.08      6.14 o 
   3  -4   5      452.49      471.81     15.61 o 
   4  -4   5      240.48      253.34      9.23 o 
   5  -4   5       11.25       10.41      6.91 o 
   6  -4   5       25.76       26.38      8.35 o 
  -9  -3   5       61.92       70.93      9.53 o 
  -8  -3   5      112.32      103.64      9.36 o 
  -7  -3   5       60.87       47.81      7.56 o 
  -6  -3   5      430.73      410.61     13.50 o 
  -5  -3   5      575.97      568.67     15.18 o 
  -4  -3   5      357.02      335.01     10.91 o 
  -3  -3   5      424.28      406.81     12.02 o 
  -2  -3   5      706.48      742.49     18.55 o 
  -1  -3   5      724.07      761.21     19.08 o 
   0  -3   5     1586.98     1653.87     36.26 o 
   1  -3   5      382.24      373.78     12.47 o 
   2  -3   5      708.44      707.79     17.53 o 
   3  -3   5       15.26       33.80     16.46 o 
   4  -3   5      126.68      147.52      6.88 o 
   5  -3   5      539.49      534.95     14.89 o 
   6  -3   5      210.30      205.59     12.26 o 
   7  -3   5       33.13       34.35      8.78 o 
 -10  -2   5       15.41        4.10      8.39 o 
  -9  -2   5       36.86       29.37      8.11 o 
  -8  -2   5       52.68       67.73      8.11 o 
  -7  -2   5       52.84       66.55      7.38 o 
  -6  -2   5      205.51      217.65      9.66 o 
  -5  -2   5      326.51      352.70     13.48 o 
  -4  -2   5       19.11       22.07      4.06 o 
  -3  -2   5      660.86      643.31     16.21 o 
  -2  -2   5     1212.97     1107.46     25.05 o 
  -1  -2   5     1880.89     1891.08     40.06 o 
   0  -2   5       14.42       11.55      1.86 o 
   1  -2   5       82.34       70.11      4.40 o 
   2  -2   5     1103.39     1044.77     16.76 o 
   3  -2   5      801.80      806.95     14.02 o 
   4  -2   5      233.22      240.72      7.17 o 
   5  -2   5       13.64       13.15      4.05 o 
   6  -2   5       23.27       21.02      6.61 o 
   7  -2   5      264.85      273.06     13.93 o 
   8  -2   5      191.14      198.69     14.00 o 
  -9  -1   5      560.20      545.81     17.37 o 
  -8  -1   5      155.50      149.00      9.32 o 
  -7  -1   5       35.29       50.08      6.55 o 
  -6  -1   5       28.38       39.78      5.88 o 
  -5  -1   5      258.10      249.36      8.29 o 
  -4  -1   5      474.61      508.21      9.53 o 
  -3  -1   5      439.72      463.41     11.56 o 
  -2  -1   5        4.75        2.77      2.81 o 
  -1  -1   5      440.44      504.23     13.27 o 
   0  -1   5      165.23      190.87      4.06 o 
   1  -1   5     1732.50     1792.38     26.23 o 
   2  -1   5      616.56      587.18     11.48 o 
   3  -1   5        3.56        6.53      2.68 o 
   4  -1   5       13.60       15.25      3.14 o 
   5  -1   5      996.56      994.27     17.20 o 
   6  -1   5      155.33      162.80     10.07 o 
   7  -1   5       62.11       56.52      8.07 o 
   8  -1   5        2.04       -4.06      7.66 o 
  -9   0   5        0.70        0.77      6.61 o 
  -8   0   5       28.08       30.86      6.58 o 
  -7   0   5      730.77      685.72     13.02 o 
  -6   0   5      357.70      384.60      8.75 o 
  -5   0   5      280.43      272.01      6.59 o 
  -4   0   5      715.59      703.80      9.50 o 
  -3   0   5      325.98      338.75      5.42 o 
  -2   0   5      938.25      918.29     11.31 o 
  -1   0   5      253.53      240.62      8.18 o 
   0   0   5     1163.94     1189.95     17.61 o 
   1   0   5     4003.44     4228.91     83.90 o 
   2   0   5       77.99       74.70      6.18 o 
   3   0   5      981.46      946.92     15.33 o 
   4   0   5      349.03      371.87      8.06 o 
   5   0   5      269.65      269.61      7.62 o 
   6   0   5       71.27       78.12      6.59 o 
   7   0   5      139.78      155.23     10.54 o 
   8   0   5      287.72      299.05     14.36 o 
   9   0   5       76.75       77.15      9.32 o 
  -9   1   5       89.18       84.37      6.55 o 
  -8   1   5      459.50      459.87     14.97 o 
  -7   1   5      156.05      150.27      9.47 o 
  -6   1   5        6.54        5.75      3.13 o 
  -5   1   5      515.65      474.75     10.67 o 
  -4   1   5     1463.64     1383.01     16.74 o 
  -3   1   5     3894.00     3951.90     43.82 o 
  -2   1   5     1483.01     1373.77     16.14 o 
  -1   1   5      190.22      206.96      4.30 o 
   0   1   5     1856.29     1901.72     27.29 o 
   1   1   5     1843.66     1843.92     26.65 o 
   2   1   5     1192.22     1174.31     29.77 o 
   3   1   5      213.87      194.78      5.15 o 
   4   1   5      246.03      242.14     11.97 o 
   5   1   5     1432.85     1432.71     22.34 o 
   6   1   5     2368.61     2422.47     36.03 o 
   7   1   5      171.85      173.54      9.72 o 
   8   1   5       15.75        2.34      6.89 o 
   9   1   5       29.10       40.23      8.87 o 
  -9   2   5        0.46       -2.75      5.55 o 
  -8   2   5       69.09       62.93     11.21 o 
  -7   2   5      964.52      894.54     16.63 o 
  -6   2   5     1111.20     1075.09     17.75 o 
  -5   2   5      378.44      339.76      7.72 o 
  -4   2   5      138.12      131.72      3.53 o 
  -3   2   5      196.36      196.49      4.77 o 
  -2   2   5     1315.71     1216.77     22.99 o 
  -1   2   5     6737.66     6692.92    160.16 o 
   0   2   5     2774.34     2754.14     33.97 o 
   1   2   5     1910.57     1930.64     22.25 o 
   2   2   5     4005.02     4225.49     59.03 o 
   3   2   5     3573.80     3664.33     51.71 o 
   4   2   5     1914.67     1948.49     29.55 o 
   5   2   5      155.46      148.90      4.99 o 
   6   2   5        0.10       -2.32      2.70 o 
   7   2   5     2428.33     2497.81     54.29 o 
   8   2   5      330.12      334.28     13.63 o 
   9   2   5      466.33      486.45     18.16 o 
  10   2   5       46.96       55.62      9.21 o 
  -8   3   5      136.75      141.11      9.62 o 
  -7   3   5      180.13      159.10      7.78 o 
  -6   3   5        0.01       -4.05      3.50 o 
  -5   3   5     1252.22     1165.16     18.70 o 
  -4   3   5     1490.32     1444.73     21.75 o 
  -3   3   5      641.17      628.37      8.70 o 
  -2   3   5     1719.51     1800.52     20.92 o 
  -1   3   5     1968.69     2008.31     22.95 o 
   0   3   5      331.84      319.58      7.16 o 
   1   3   5      964.39      965.55     13.23 o 
   2   3   5      968.20      895.66     10.65 o 
   3   3   5      303.13      381.22      8.89 o 
   4   3   5      101.88      112.94      4.09 o 
   5   3   5     1413.77     1390.01     24.00 o 
   6   3   5      627.51      636.29     11.65 o 
   7   3   5      640.09      635.11     18.33 o 
   8   3   5        5.61        6.44      6.31 o 
   9   3   5      126.24      122.36      9.57 o 
  10   3   5      156.63      161.04     12.24 o 
  -8   4   5        6.35        8.78      5.95 o 
  -7   4   5      130.53      127.70      7.01 o 
  -6   4   5       85.18       91.15      5.49 o 
  -5   4   5      122.59      119.47      5.53 o 
  -4   4   5      201.30      202.42      6.85 o 
  -3   4   5       12.24       15.55      2.25 o 
  -2   4   5      681.60      657.44      9.82 o 
  -1   4   5     2198.53     2316.00     26.51 o 
   0   4   5      706.51      696.66      8.96 o 
   1   4   5     1018.29     1016.35     18.59 o 
   2   4   5      109.14      107.97     11.73 o 
   3   4   5     3666.73     3651.20     81.65 o 
   4   4   5     1733.75     1712.27     25.69 o 
   5   4   5      122.84      103.13      4.66 o 
   6   4   5       44.50       50.01      3.40 o 
   7   4   5       30.34       29.45      6.33 o 
   8   4   5     1144.35     1143.14     29.28 o 
   9   4   5      146.85      151.53     10.88 o 
  10   4   5      107.81      102.16     10.97 o 
  -7   5   5      109.06      131.61     11.72 o 
  -6   5   5       95.37      104.63     10.67 o 
  -5   5   5       66.48       71.28      5.12 o 
  -4   5   5       82.43       89.47      5.13 o 
  -3   5   5      845.53      823.57     38.11 o 
  -2   5   5      137.01      137.36     11.52 o 
  -1   5   5      513.66      549.72     17.81 o 
   0   5   5       65.44       71.97      4.20 o 
   1   5   5     1258.86     1223.73     19.13 o 
   2   5   5      751.34      736.52     12.58 o 
   3   5   5        7.02       11.57      2.44 o 
   4   5   5      403.23      413.16      8.49 o 
   5   5   5       84.13       82.40      3.91 o 
   6   5   5      622.28      569.72     52.98 o 
   7   5   5      703.12      677.08     12.66 o 
   8   5   5       25.00       18.59      6.80 o 
   9   5   5      209.21      201.01     12.49 o 
  10   5   5       38.58       38.32      8.52 o 
  -6   6   5      328.84      330.82     17.67 o 
  -5   6   5      361.69      370.71     17.04 o 
  -4   6   5      347.55      331.62     15.37 o 
  -3   6   5      899.36      912.95     25.31 o 
  -2   6   5       27.73       38.66      6.80 o 
  -1   6   5      659.28      649.19     18.25 o 
   0   6   5     1446.70     1567.58     35.44 o 
   1   6   5       50.72       56.16      4.12 o 
   2   6   5      162.92      150.68      6.98 o 
   3   6   5      721.65      680.97     12.24 o 
   4   6   5     1389.36     1401.29     22.08 o 
   5   6   5      142.83      138.53      9.12 o 
   6   6   5      346.26      368.03     20.37 o 
   7   6   5      229.71      234.08      7.14 o 
   8   6   5       11.96       13.89      6.78 o 
   9   6   5      199.03      185.00     12.39 o 
  10   6   5       23.90       27.71      8.95 o 
  -5   7   5       11.42       10.37      8.50 o 
  -4   7   5       48.40       62.21     10.24 o 
  -3   7   5      182.06      196.68     13.20 o 
  -2   7   5      840.97      921.45     25.24 o 
  -1   7   5       34.67       34.90      6.87 o 
   0   7   5      170.42      183.15     10.65 o 
   1   7   5      395.18      406.86     13.85 o 
   2   7   5      294.65      296.65     11.51 o 
   3   7   5      167.46      148.98      8.72 o 
   4   7   5       55.72       67.10      6.14 o 
   5   7   5      343.80      360.51     13.27 o 
   6   7   5      457.98      432.53     14.94 o 
   7   7   5       35.54       30.85      6.27 o 
   8   7   5      267.05      234.03     12.58 o 
   9   7   5       21.53       21.29      7.99 o 
  10   7   5       76.11       62.27      9.19 o 
  -4   8   5       17.85       32.56     10.78 o 
  -3   8   5        0.01       -6.10      7.49 o 
  -2   8   5      133.25      122.60     10.88 o 
  -1   8   5      125.35      146.81     10.05 o 
   0   8   5      602.95      622.83     19.02 o 
   1   8   5       61.55       64.51      7.56 o 
   2   8   5        3.87       -2.66      5.39 o 
   3   8   5      110.15      111.52      8.33 o 
   4   8   5      754.86      713.14     20.18 o 
   5   8   5      584.93      609.65     18.65 o 
   6   8   5      140.14      132.00      9.30 o 
   7   8   5        0.21       -7.84      6.25 o 
   8   8   5      362.18      312.81     13.74 o 
   9   8   5       61.71       76.19      9.68 o 
  10   8   5       77.64       73.31      9.57 o 
  -3   9   5       44.79       50.30     11.25 o 
  -2   9   5      181.99      191.42     13.46 o 
  -1   9   5        7.15       11.25      7.45 o 
   0   9   5        9.66       11.44      7.69 o 
   1   9   5      554.39      617.57     19.88 o 
   2   9   5      429.51      416.60     15.50 o 
   3   9   5      210.45      236.78     12.00 o 
   4   9   5       93.92      105.98      8.93 o 
   5   9   5       55.56       61.24      7.56 o 
   6   9   5      303.51      304.57     14.51 o 
   7   9   5      152.81      149.62     10.56 o 
   8   9   5       65.15       68.22      8.41 o 
   9   9   5        0.07        0.34      8.11 o 
  -1  10   5      105.23      102.91     11.72 o 
   0  10   5      145.76      181.97     12.64 o 
   1  10   5      181.75      199.96     13.29 o 
   2  10   5       10.31       12.75      6.85 o 
   3  10   5       75.57       70.07      8.95 o 
   4  10   5       97.80       84.77      8.44 o 
   5  10   5      301.17      286.09     13.37 o 
   6  10   5      100.16      119.38     10.11 o 
   7  10   5        6.75        7.30      9.38 o 
   8  10   5       33.03       43.08      8.22 o 
   9  10   5       31.92       43.73      9.90 o 
   1  11   5       45.23       52.55      9.36 o 
   2  11   5      267.73      264.68     14.32 o 
   3  11   5      126.42      146.04     10.82 o 
   4  11   5       55.45       57.40      9.60 o 
   5  11   5        2.84       -9.21      8.29 o 
   6  11   5        7.20       -0.04      9.02 o 
   7  11   5      141.15      176.71     14.17 o 
  -6  -7   6      133.28      126.65     11.29 o 
  -5  -7   6       37.58       48.00      8.54 o 
  -4  -7   6       14.34       15.76      7.73 o 
  -3  -7   6        1.97        2.88      8.31 o 
  -2  -7   6       44.71       49.65      9.79 o 
  -1  -7   6      201.32      212.30     13.12 o 
   0  -7   6       70.23       74.64     10.54 o 
   1  -7   6        5.77        4.38      9.66 o 
  -8  -6   6      106.43       96.30     11.14 o 
  -6  -6   6       30.72       25.50      8.57 o 
  -5  -6   6      162.31      163.19     10.88 o 
  -4  -6   6      132.34      140.41      9.64 o 
  -3  -6   6      199.97      205.16     11.61 o 
  -2  -6   6       26.83       30.14      7.26 o 
  -1  -6   6       12.20        4.51      7.51 o 
   0  -6   6      337.52      375.84     16.21 o 
   1  -6   6      114.96      140.33     11.40 o 
   2  -6   6      157.56      170.66     12.32 o 
   3  -6   6       12.06       10.78      8.59 o 
  -8  -5   6        0.05        4.57      8.80 o 
  -7  -5   6       24.67       15.67      7.88 o 
  -6  -5   6       20.64       22.99      6.85 o 
  -5  -5   6      355.38      368.67     14.53 o 
  -4  -5   6        5.09       10.97      6.59 o 
  -3  -5   6      145.11      125.39      8.52 o 
  -2  -5   6      153.31      139.77      9.55 o 
  -1  -5   6       51.18       63.07      7.30 o 
   0  -5   6      312.02      315.22     13.27 o 
   1  -5   6       58.40       68.80      7.88 o 
   2  -5   6      101.14       92.11      9.40 o 
   3  -5   6      215.80      247.92     13.70 o 
   4  -5   6      132.71      152.50     11.25 o 
  -9  -4   6       92.57       96.49     10.58 o 
  -8  -4   6      140.19      124.48     10.26 o 
  -7  -4   6        8.89        0.97      7.51 o 
  -6  -4   6      131.23      117.25      8.67 o 
  -5  -4   6        7.65       11.59      5.75 o 
  -4  -4   6      271.18      257.77     11.12 o 
  -3  -4   6      115.57      129.53      8.99 o 
  -2  -4   6      466.41      456.94     15.09 o 
  -1  -4   6        0.62       -1.65      5.47 o 
   0  -4   6      164.27      183.43      9.79 o 
   1  -4   6      197.98      200.52     11.08 o 
   2  -4   6      543.18      557.85     17.86 o 
   3  -4   6       68.21       80.13      8.50 o 
   4  -4   6       74.24       67.66      8.69 o 
  -9  -3   6       23.15       13.20      9.02 o 
  -8  -3   6        0.06       -0.09      7.04 o 
  -7  -3   6        1.61       -6.29      6.05 o 
  -6  -3   6     2141.48     1948.27     40.94 o 
  -5  -3   6        6.33        0.39      5.19 o 
  -4  -3   6      184.51      163.88      8.82 o 
  -3  -3   6        1.30        8.99      5.00 o 
  -2  -3   6      292.52      270.63     10.82 o 
  -1  -3   6      812.72      798.54     20.76 o 
   0  -3   6      744.45      760.78     20.24 o 
   1  -3   6      193.47      172.63      9.02 o 
   2  -3   6      590.19      612.81     17.97 o 
   3  -3   6       64.53       64.27      7.36 o 
   4  -3   6     1061.07     1051.31     26.94 o 
   5  -3   6      212.10      225.40     12.47 o 
   6  -3   6       12.19        2.62      7.69 o 
  -9  -2   6        1.12       -0.73      8.33 o 
  -8  -2   6       60.82       74.83      8.31 o 
  -7  -2   6      261.78      269.77     11.96 o 
  -6  -2   6      106.37      111.33      7.92 o 
  -5  -2   6        1.82       -2.28      3.36 o 
  -4  -2   6     1288.85     1297.83     29.32 o 
  -3  -2   6     1103.55     1028.23     24.24 o 
  -2  -2   6      980.30      992.68     23.68 o 
  -1  -2   6      525.00      489.78     14.34 o 
   0  -2   6      176.77      144.15      7.58 o 
   1  -2   6     1177.47     1188.22     27.89 o 
   2  -2   6      969.12      960.82     23.87 o 
   3  -2   6      683.43      670.58     13.67 o 
   4  -2   6      284.02      277.20      8.05 o 
   5  -2   6       14.09        5.63      8.93 o 
   6  -2   6      168.24      186.07     11.68 o 
   7  -2   6      177.20      187.30     13.22 o 
  -9  -1   6       12.24       15.03      8.24 o 
  -8  -1   6        6.87       -0.97      6.96 o 
  -7  -1   6      143.03      153.08      9.36 o 
  -6  -1   6       41.84       42.70      5.99 o 
  -5  -1   6      273.08      284.37     11.01 o 
  -4  -1   6        6.23        8.21      3.06 o 
  -3  -1   6       83.35       81.87      5.65 o 
  -2  -1   6     1412.18     1401.00     31.08 o 
  -1  -1   6      267.19      245.00      9.57 o 
   0  -1   6      286.04      231.78      8.93 o 
   1  -1   6     1000.22     1022.48     28.66 o 
   2  -1   6       70.55       71.76      3.60 o 
   3  -1   6      461.41      465.58      9.59 o 
   4  -1   6       98.01       95.29      9.98 o 
   5  -1   6      306.19      345.83      9.04 o 
   6  -1   6       25.47       23.85      6.65 o 
   7  -1   6        7.98        7.73      7.13 o 
   8  -1   6      183.46      221.39     14.23 o 
  -9   0   6        0.97        0.34      6.57 o 
  -8   0   6       12.86       16.85      6.96 o 
  -7   0   6       59.51       53.65      6.48 o 
  -6   0   6        1.90       -0.75      4.53 o 
  -5   0   6        0.69        0.06      4.68 o 
  -4   0   6      595.70      663.25     11.57 o 
  -3   0   6       28.62       24.24      2.81 o 
  -2   0   6      465.05      427.84      8.37 o 
  -1   0   6     1165.64     1119.23     25.29 o 
   0   0   6      115.46      137.39      7.17 o 
   1   0   6       13.34       13.68      2.04 o 
   2   0   6     1014.33      898.82     14.55 o 
   3   0   6      232.91      221.70      6.82 o 
   4   0   6       96.95       97.45      4.67 o 
   5   0   6      102.13      101.04      4.92 o 
   6   0   6        9.48        7.84      4.71 o 
   7   0   6       89.88      101.06      8.69 o 
   8   0   6       70.68       65.95      9.10 o 
   9   0   6        8.25        8.07      9.06 o 
  -9   1   6       36.43       51.73      8.48 o 
  -8   1   6        3.38        4.04      5.80 o 
  -7   1   6      258.23      244.96     10.93 o 
  -6   1   6        9.50       18.27      7.44 o 
  -5   1   6      475.25      465.49      9.49 o 
  -4   1   6      319.19      307.01      5.48 o 
  -3   1   6       21.13       15.98      1.96 o 
  -2   1   6      470.91      451.49      6.62 o 
  -1   1   6      688.87      660.52      8.67 o 
   0   1   6     3023.29     2898.08     69.84 o 
   1   1   6      535.57      515.21      8.98 o 
   2   1   6      863.87      949.10     15.11 o 
   3   1   6      283.14      269.52      6.33 o 
   4   1   6      148.20      151.57      6.70 o 
   5   1   6      394.34      405.58      9.03 o 
   6   1   6       58.47       64.98      4.83 o 
   7   1   6       22.37       24.11      6.68 o 
   8   1   6       88.78       91.94      9.27 o 
   9   1   6      140.25      143.63     11.68 o 
  -8   2   6      137.74      137.37      7.25 o 
  -7   2   6       23.90       28.91      4.51 o 
  -6   2   6      250.71      242.22      8.39 o 
  -5   2   6       72.56       73.46      4.44 o 
  -4   2   6      249.56      251.08      5.05 o 
  -3   2   6      217.28      189.47      4.13 o 
  -2   2   6      198.55      169.38      3.76 o 
  -1   2   6      296.18      278.05      4.72 o 
   0   2   6      250.29      262.29      4.39 o 
   1   2   6      147.61      139.38      4.04 o 
   2   2   6      921.44      827.67     21.46 o 
   3   2   6     1165.67     1200.31     27.83 o 
   4   2   6      205.54      194.42      5.52 o 
   5   2   6        0.59        2.11      2.72 o 
   6   2   6       27.94       30.19      3.80 o 
   7   2   6       12.05       11.33      5.39 o 
   8   2   6       46.43       54.89      8.01 o 
   9   2   6       14.53       27.82      8.24 o 
  -8   3   6       18.44       19.01      5.67 o 
  -7   3   6       54.36       57.20      5.26 o 
  -6   3   6       54.93       58.56      5.00 o 
  -5   3   6      712.80      696.60     12.82 o 
  -4   3   6      213.66      196.29      6.09 o 
  -3   3   6      214.30      221.62      4.69 o 
  -2   3   6     1797.14     1799.25     21.10 o 
  -1   3   6      499.52      438.44      6.43 o 
   0   3   6     2482.85     2368.69     26.75 o 
   1   3   6      245.81      241.06      8.26 o 
   2   3   6        1.43        2.35      1.34 o 
   3   3   6       56.16       75.29      3.48 o 
   4   3   6     1476.75     1425.70     21.98 o 
   5   3   6      553.14      504.73      9.93 o 
   6   3   6      281.30      285.91      7.35 o 
   7   3   6      223.57      230.70     11.44 o 
   8   3   6        1.58       -1.01      6.59 o 
   9   3   6      122.39      134.45     10.84 o 
  10   3   6      163.90      178.43     12.92 o 
  -7   4   6      122.46      124.02      9.96 o 
  -6   4   6        4.27        3.34      5.17 o 
  -5   4   6       99.08       97.23      8.68 o 
  -4   4   6       70.27       71.10      4.51 o 
  -3   4   6      457.19      465.47     20.08 o 
  -2   4   6     1563.98     1523.60     31.53 o 
  -1   4   6      681.14      629.50      9.35 o 
   0   4   6      110.61      130.19      5.77 o 
   1   4   6       80.77       85.44      2.58 o 
   2   4   6     1934.69     1801.57     20.58 o 
   3   4   6     1370.37     1310.12     24.69 o 
   4   4   6     1041.85     1036.03     16.79 o 
   5   4   6      394.42      397.05      8.49 o 
   6   4   6      340.57      321.80      7.83 o 
   7   4   6      422.17      433.77      9.76 o 
   8   4   6      145.30      145.82      9.87 o 
   9   4   6      190.81      182.92     12.49 o 
  10   4   6        8.42       16.49      9.04 o 
  -7   5   6        0.25        4.11      5.79 o 
  -6   5   6      137.31      122.50     17.52 o 
  -5   5   6       72.33       83.91      5.38 o 
  -4   5   6      454.18      457.55     10.32 o 
  -3   5   6      169.89      164.98      7.74 o 
  -2   5   6       16.38       16.03      2.38 o 
  -1   5   6      573.18      587.47      8.50 o 
   0   5   6     1410.42     1342.76     24.61 o 
   1   5   6     3483.06     3368.97     48.23 o 
   2   5   6        3.80        2.69      2.30 o 
   3   5   6      330.56      329.45      7.47 o 
   4   5   6      431.73      435.27     20.93 o 
   5   5   6      852.55      876.77     15.15 o 
   6   5   6      591.87      590.64     11.47 o 
   7   5   6       76.76       72.30      5.55 o 
   8   5   6      142.65      133.18      9.77 o 
   9   5   6      328.68      337.69     14.55 o 
  10   5   6       83.05       80.09      9.70 o 
  -6   6   6      197.90      215.10     14.70 o 
  -5   6   6       67.68       76.38     10.13 o 
  -4   6   6       97.78      108.13     10.30 o 
  -3   6   6     1047.57     1020.78     27.11 o 
  -2   6   6       10.28       16.68      5.60 o 
  -1   6   6      226.16      237.42      7.23 o 
   0   6   6       45.97       42.08      4.77 o 
   1   6   6       13.84       10.91      6.02 o 
   2   6   6      587.54      566.94     33.20 o 
   3   6   6      386.52      372.78      8.28 o 
   4   6   6       31.05       26.84      3.48 o 
   5   6   6        0.28        1.35      2.87 o 
   6   6   6        6.73        8.24      3.27 o 
   7   6   6      737.75      684.20     13.24 o 
   8   6   6       19.28       21.77      7.26 o 
   9   6   6       15.88       16.98      8.05 o 
  10   6   6        2.08       -1.52      8.46 o 
  -5   7   6       68.92       58.41     11.10 o 
  -4   7   6      114.74      131.46     12.06 o 
  -3   7   6      162.26      192.02     13.22 o 
  -2   7   6      319.50      336.06     14.32 o 
  -1   7   6      310.26      322.94     13.07 o 
   0   7   6      360.92      388.22     14.32 o 
   1   7   6      446.63      454.73     14.79 o 
   2   7   6      480.40      482.73     10.29 o 
   3   7   6        3.65        1.20      3.24 o 
   4   7   6      221.46      214.43      6.90 o 
   5   7   6      309.02      319.43     15.05 o 
   6   7   6      532.46      512.90     11.14 o 
   7   7   6       24.88       14.99      3.94 o 
   8   7   6      227.45      191.76     11.14 o 
   9   7   6       64.09       68.44      8.35 o 
  10   7   6      127.10      135.82     10.95 o 
  -4   8   6        0.62       -5.62     10.13 o 
  -3   8   6       18.76       15.63      8.54 o 
  -2   8   6      343.41      390.43     16.31 o 
  -1   8   6       70.86       87.22      9.49 o 
   0   8   6       47.16       62.34      8.29 o 
   1   8   6       14.97       14.17      5.77 o 
   2   8   6      123.89       98.77      7.94 o 
   3   8   6      460.62      453.63     14.85 o 
   4   8   6      426.24      438.39     15.13 o 
   5   8   6        6.19        3.27      3.79 o 
   6   8   6      125.00      120.54      8.59 o 
   7   8   6       38.24       36.75      6.83 o 
   8   8   6      779.56      772.18     23.14 o 
   9   8   6       10.21       14.70      8.24 o 
  10   8   6        3.91       -1.85      8.54 o 
  -3   9   6      112.77      156.21     14.28 o 
  -2   9   6       12.84        7.26      8.33 o 
  -1   9   6       30.36       46.60      9.57 o 
   0   9   6      141.36      162.09     11.29 o 
   1   9   6      161.51      178.37     11.89 o 
   2   9   6      212.65      209.69     11.08 o 
   3   9   6       81.69       74.42      8.31 o 
   4   9   6      619.82      616.89     18.74 o 
   5   9   6      306.04      306.39     13.80 o 
   6   9   6       86.06       93.23      9.68 o 
   7   9   6      109.98      106.65      9.77 o 
   8   9   6        0.87        6.08      6.80 o 
   9   9   6       41.99       43.53      9.49 o 
  -1  10   6       63.18       66.29     10.97 o 
   0  10   6        6.02        6.44      7.51 o 
   1  10   6      112.44      126.78     10.56 o 
   2  10   6       37.11       40.29      8.65 o 
   3  10   6      114.97      131.29     10.30 o 
   4  10   6      118.97      116.84      9.94 o 
   5  10   6       32.71       37.39      7.71 o 
   6  10   6      159.25      154.73     11.76 o 
   7  10   6      180.64      214.60     13.85 o 
   8  10   6      110.73      108.43     10.99 o 
   1  11   6       50.68       60.34     10.60 o 
   2  11   6       45.42       40.77      9.90 o 
   3  11   6        7.72        4.34      7.56 o 
   4  11   6       50.68       56.20      9.64 o 
   5  11   6       96.29       91.75      9.87 o 
   6  11   6      115.65      131.23     12.30 o 
   7  11   6        2.19       -0.92     10.33 o 
  -4  -7   7       16.33       22.07     10.09 o 
  -3  -7   7       69.70       81.66     11.72 o 
  -2  -7   7       98.20      103.86     11.81 o 
  -6  -6   7       65.87       70.93     10.73 o 
  -5  -6   7      144.37      157.76     11.68 o 
  -4  -6   7       37.23       47.61      9.40 o 
  -3  -6   7       80.95       75.71      9.30 o 
  -2  -6   7       32.19       27.93      9.10 o 
  -1  -6   7       89.79       76.44      9.51 o 
   0  -6   7      103.67       91.64      9.92 o 
   1  -6   7      106.32      126.20     11.87 o 
  -7  -5   7       57.98       56.95      9.32 o 
  -5  -5   7        7.70        6.57      7.43 o 
  -4  -5   7        1.11        6.96      7.36 o 
  -3  -5   7      666.57      646.53     20.37 o 
  -2  -5   7       66.42       63.28      8.09 o 
  -1  -5   7       41.77       51.00      8.61 o 
   0  -5   7       27.13       32.37      7.38 o 
   1  -5   7       19.28       27.73      8.74 o 
   2  -5   7      192.95      208.25     13.97 o 
   3  -5   7      163.23      176.67     12.43 o 
  -8  -4   7       10.01       14.81      9.51 o 
  -7  -4   7        0.06        1.18      6.93 o 
  -6  -4   7        4.89        4.77      6.38 o 
  -5  -4   7       37.55       39.07      7.58 o 
  -4  -4   7      121.99      116.35      8.84 o 
  -3  -4   7       68.33       71.85      7.84 o 
  -2  -4   7        0.19       -1.67      6.38 o 
  -1  -4   7      174.86      146.47      9.70 o 
   0  -4   7      251.52      258.01     12.06 o 
   1  -4   7      248.44      244.72     12.86 o 
   2  -4   7      128.64      134.04      9.45 o 
   3  -4   7       44.19       44.61      8.65 o 
   4  -4   7       88.37       75.20      9.81 o 
  -8  -3   7        2.19        5.35      8.82 o 
  -7  -3   7      209.86      210.37     13.07 o 
  -6  -3   7      369.57      356.02     14.34 o 
  -5  -3   7      115.10      101.37      5.65 o 
  -4  -3   7       97.51       99.45      7.66 o 
  -3  -3   7      136.90      130.90      8.46 o 
  -2  -3   7      358.26      366.63     13.48 o 
  -1  -3   7      426.41      434.57     14.85 o 
   0  -3   7        8.19       14.08      5.30 o 
   1  -3   7      288.31      280.83     11.87 o 
   2  -3   7      166.32      179.05     10.22 o 
   3  -3   7      500.31      510.45     17.35 o 
   4  -3   7      227.22      245.08     13.20 o 
   5  -3   7       57.64       51.43      8.59 o 
  -9  -2   7      207.29      226.75     13.72 o 
  -8  -2   7      174.82      187.66     12.06 o 
  -7  -2   7        6.43       -5.86      7.23 o 
  -6  -2   7       18.27       32.78      7.36 o 
  -5  -2   7      494.27      490.64     10.85 o 
  -4  -2   7      281.57      289.18     11.36 o 
  -3  -2   7      288.85      275.97     11.21 o 
  -2  -2   7       20.21       25.35      5.43 o 
  -1  -2   7     1070.24     1003.63     24.62 o 
   0  -2   7      621.19      611.54     17.67 o 
   1  -2   7      811.25      797.06     21.36 o 
   2  -2   7      291.26      291.26     12.30 o 
   3  -2   7        2.53       -0.15      5.75 o 
   4  -2   7     1164.48     1212.76     30.12 o 
   5  -2   7      273.63      276.23     13.87 o 
  -9  -1   7        6.37        4.12      7.94 o 
  -8  -1   7      255.10      237.16     12.43 o 
  -7  -1   7      209.49      232.29     11.57 o 
  -6  -1   7      110.14      114.89      8.80 o 
  -5  -1   7      197.42      219.69     10.07 o 
  -4  -1   7      359.10      320.65     18.15 o 
  -3  -1   7      472.11      483.30     14.34 o 
  -2  -1   7     1245.32     1311.44     30.05 o 
  -1  -1   7      461.18      467.89     14.00 o 
   0  -1   7      124.01      126.16      7.62 o 
   1  -1   7        2.47       -0.06      4.72 o 
   2  -1   7      594.08      633.63     18.03 o 
   3  -1   7     1237.93     1280.74     30.46 o 
   4  -1   7     1260.96     1273.15     21.12 o 
   5  -1   7       19.11       24.74      4.63 o 
   6  -1   7        1.35        1.25      7.08 o 
   7  -1   7      146.16      139.94     11.21 o 
  -8   0   7      265.56      267.73     12.58 o 
  -7   0   7        0.54       -5.19      6.50 o 
  -6   0   7       48.78       48.90      6.42 o 
  -5   0   7      330.39      312.90     11.29 o 
  -4   0   7     1016.34     1021.19     16.67 o 
  -3   0   7      253.24      252.43     14.06 o 
  -2   0   7       65.61       61.72      5.58 o 
  -1   0   7      312.05      295.79     10.26 o 
   0   0   7     1698.55     1770.89     38.53 o 
   1   0   7     1698.11     1585.48     35.18 o 
   2   0   7      613.88      603.30     16.96 o 
   3   0   7       77.25       76.38      4.09 o 
   4   0   7      172.79      177.99     10.41 o 
   5   0   7     2152.27     2207.74     33.81 o 
   6   0   7      803.72      825.48     15.82 o 
   7   0   7      211.49      209.51     12.32 o 
   8   0   7        3.95       -1.67      7.96 o 
  -8   1   7       40.70       32.41      7.86 o 
  -7   1   7       27.73       39.13      6.55 o 
  -6   1   7      485.33      488.17     15.09 o 
  -5   1   7      187.08      188.28      9.40 o 
  -4   1   7      237.74      245.59      6.65 o 
  -3   1   7      359.42      359.46      7.90 o 
  -2   1   7      979.84      961.47     15.29 o 
  -1   1   7     1714.67     1645.02     23.89 o 
   0   1   7      335.61      321.89     10.93 o 
   1   1   7      188.75      182.35      5.95 o 
   2   1   7     1823.02     1790.33     32.31 o 
   3   1   7      407.64      383.79      8.12 o 
   4   1   7      476.58      496.70     10.07 o 
   5   1   7      325.39      347.72      8.68 o 
   6   1   7      419.33      412.67     19.59 o 
   7   1   7      115.35      107.68      8.91 o 
   8   1   7      298.80      330.31     15.01 o 
   9   1   7       76.17       93.34     10.95 o 
  -8   2   7       60.61       66.72      8.80 o 
  -7   2   7      123.68      117.14      8.72 o 
  -6   2   7      181.90      179.85      9.77 o 
  -5   2   7       36.85       47.40      5.39 o 
  -4   2   7      289.69      281.74      5.62 o 
  -3   2   7      333.77      340.40      8.03 o 
  -2   2   7       18.66       22.05      2.19 o 
  -1   2   7        0.93        1.91      1.74 o 
   0   2   7      516.17      514.76      7.26 o 
   1   2   7     1518.52     1531.24     22.95 o 
   2   2   7       65.30       55.36      3.08 o 
   3   2   7     1099.26     1099.46     17.71 o 
   4   2   7      546.11      560.95     10.89 o 
   5   2   7      259.89      264.41      7.35 o 
   6   2   7      906.97      904.09     16.18 o 
   7   2   7       32.64       45.81      7.21 o 
   8   2   7        0.24       -5.39      6.98 o 
   9   2   7       39.49       39.00      8.91 o 
  -8   3   7        0.31       -6.48      7.38 o 
  -7   3   7       89.30       81.66      7.47 o 
  -6   3   7       97.61      106.76      5.70 o 
  -5   3   7      147.39      146.21      6.44 o 
  -4   3   7        2.86       -1.03      3.06 o 
  -3   3   7       20.67       18.97      2.40 o 
  -2   3   7      203.34      202.65      7.11 o 
  -1   3   7      618.51      553.72      7.85 o 
   0   3   7      227.52      229.53      4.36 o 
   1   3   7       12.88       13.91      1.71 o 
   2   3   7        5.85        8.64      4.85 o 
   3   3   7      647.86      627.17     11.18 o 
   4   3   7       87.54       76.83      5.09 o 
   5   3   7      283.26      283.59      7.36 o 
   6   3   7       92.90       91.29      4.76 o 
   7   3   7       67.84       70.97      7.64 o 
   8   3   7       50.77       59.76      8.37 o 
   9   3   7      102.67      116.18     10.84 o 
  -7   4   7       82.84       69.11      5.97 o 
  -6   4   7       17.21        7.19      4.40 o 
  -5   4   7       81.11       88.59      5.18 o 
  -4   4   7      247.80      255.57      7.58 o 
  -3   4   7      949.85      912.73     12.35 o 
  -2   4   7      564.83      561.83     10.35 o 
  -1   4   7      167.95      166.94      4.53 o 
   0   4   7     1074.41     1108.76     19.54 o 
   1   4   7      704.76      645.06      8.57 o 
   2   4   7     1786.13     1717.56     31.00 o 
   3   4   7      848.31      824.61     13.99 o 
   4   4   7        1.31        0.24      2.69 o 
   5   4   7      773.86      750.14     13.56 o 
   6   4   7      520.56      509.91     10.64 o 
   7   4   7      577.45      561.94     28.39 o 
   8   4   7        1.51       -2.15      6.78 o 
   9   4   7        2.85        4.55      7.92 o 
  10   4   7      107.01      103.88     11.40 o 
  -6   5   7       45.45       56.62      5.71 o 
  -5   5   7      121.43      122.29     13.75 o 
  -4   5   7        8.13        5.95      4.05 o 
  -3   5   7        0.93        0.87      2.66 o 
  -2   5   7      649.81      610.65      9.17 o 
  -1   5   7      675.61      652.96      9.25 o 
   0   5   7      271.46      247.13      7.14 o 
   1   5   7      136.84      134.74      6.28 o 
   2   5   7      513.03      497.09      9.68 o 
   3   5   7     1939.32     1866.36     28.20 o 
   4   5   7      309.34      312.43      7.40 o 
   5   5   7      256.77      267.79      7.31 o 
   6   5   7       42.03       39.60      3.80 o 
   7   5   7       34.09       39.94      6.03 o 
   8   5   7      319.53      306.46     13.82 o 
   9   5   7      119.90      111.80      9.62 o 
  10   5   7        4.99        9.34      8.69 o 
  -6   6   7        5.71       20.54      9.87 o 
  -5   6   7       41.39       46.44      8.76 o 
  -4   6   7      544.10      511.50     21.25 o 
  -3   6   7      433.45      421.23     25.37 o 
  -2   6   7       31.74       27.15      3.04 o 
  -1   6   7      113.37      108.81      6.09 o 
   0   6   7       65.47       55.22      4.04 o 
   1   6   7      872.88      843.84     14.77 o 
   2   6   7      217.91      218.50      6.87 o 
   3   6   7      326.01      312.06     12.43 o 
   4   6   7        0.05        2.81      2.81 o 
   5   6   7       99.63       98.42      4.94 o 
   6   6   7      404.27      409.60      9.67 o 
   7   6   7      323.58      337.76      8.98 o 
   8   6   7       49.89       40.51      7.96 o 
   9   6   7       25.88       20.48      7.26 o 
  10   6   7       12.04       11.55      9.14 o 
  -5   7   7        7.90        1.09      9.57 o 
  -4   7   7        8.22       13.97      9.25 o 
  -3   7   7       37.73       28.57      8.59 o 
  -2   7   7       77.03       83.55      9.12 o 
  -1   7   7      538.85      520.72     17.26 o 
   0   7   7      844.97      805.07     14.85 o 
   1   7   7       87.22       76.75      4.50 o 
   2   7   7        1.70       17.28     11.91 o 
   3   7   7       48.88       54.39      4.12 o 
   4   7   7      732.25      675.87     12.88 o 
   5   7   7      404.62      389.67     10.82 o 
   6   7   7       24.68       23.87      4.20 o 
   7   7   7      120.94      116.97      5.92 o 
   8   7   7       25.38       24.53      4.86 o 
   9   7   7       58.15       66.03      8.50 o 
  10   7   7      106.82      129.27     11.59 o 
  -4   8   7       10.26        0.47      9.96 o 
  -3   8   7      182.11      205.39     13.85 o 
  -2   8   7      120.93      143.74     10.82 o 
  -1   8   7      869.03      861.09     24.94 o 
   0   8   7      508.29      546.52     18.38 o 
   1   8   7      100.38      108.00      8.03 o 
   2   8   7      474.42      477.22     15.89 o 
   3   8   7      462.60      452.52     13.07 o 
   4   8   7      601.81      601.61     16.50 o 
   5   8   7        2.56        3.01      3.38 o 
   6   8   7       29.29       28.54      4.38 o 
   7   8   7      309.88      300.41      9.21 o 
   8   8   7        1.45        1.44      6.46 o 
   9   8   7       27.98       21.55      7.69 o 
  -2   9   7       44.78       47.55     10.54 o 
   0   9   7       23.52       31.73      8.41 o 
   1   9   7      613.80      597.48     19.56 o 
   2   9   7        6.31        2.92      5.90 o 
   3   9   7      119.81      108.15      8.89 o 
   4   9   7       60.94       54.93      8.07 o 
   5   9   7      351.28      352.18     14.06 o 
   6   9   7       70.98       78.93      9.19 o 
   7   9   7        3.29       -1.07      7.36 o 
   8   9   7        4.39        1.55      7.90 o 
   9   9   7       95.30       98.00      9.98 o 
  -1  10   7       31.99       29.11      9.38 o 
   0  10   7        5.27       -4.55      8.84 o 
   1  10   7      358.11      364.83     15.93 o 
   2  10   7       73.88       82.22      9.57 o 
   3  10   7      208.42      184.83     12.21 o 
   4  10   7       37.73       32.67      8.31 o 
   5  10   7       34.30       39.33      8.61 o 
   6  10   7       32.12       46.26      9.32 o 
   7  10   7      156.66      128.86     12.15 o 
   8  10   7       56.56       50.17      8.87 o 
   1  11   7       87.50       76.31     11.06 o 
   2  11   7        2.12        3.67      7.96 o 
   3  11   7       36.41       31.79      9.25 o 
   4  11   7      101.91       98.30      9.92 o 
   5  11   7       73.97       65.37     10.45 o 
   6  11   7      222.46      185.69     13.52 o 
   7  11   7       25.63       17.13      9.42 o 
  -4  -6   8        3.10        0.26      9.55 o 
  -3  -6   8        7.27        5.07      9.53 o 
  -2  -6   8       64.78       61.12     11.18 o 
  -1  -6   8       54.90       59.66     11.48 o 
  -5  -5   8       10.28        9.98      8.16 o 
  -4  -5   8      120.75      138.61     11.40 o 
  -3  -5   8      130.54      120.02     10.20 o 
  -2  -5   8       46.73       54.93      9.77 o 
  -1  -5   8        6.03        2.19      7.58 o 
   0  -5   8       94.13      100.40     10.11 o 
   1  -5   8       18.04       24.94      9.27 o 
   2  -5   8       77.89       77.45     11.27 o 
  -7  -4   8      127.12      106.80      9.90 o 
  -6  -4   8       25.55       26.62      7.06 o 
  -5  -4   8      109.45      113.41     10.24 o 
  -4  -4   8       10.90       15.48      7.23 o 
  -3  -4   8       39.50       30.44      8.01 o 
  -2  -4   8       38.49       37.78      8.14 o 
  -1  -4   8      162.37      175.23     12.28 o 
   0  -4   8      226.53      237.36     13.48 o 
   1  -4   8        3.48        5.19      7.08 o 
   2  -4   8        0.65        8.67      8.11 o 
   3  -4   8       59.35       61.22     10.05 o 
  -8  -3   8       16.33       17.43      8.80 o 
  -7  -3   8       21.41       21.21      8.11 o 
  -6  -3   8        5.02        4.94      6.74 o 
  -5  -3   8      182.64      171.28      8.92 o 
  -4  -3   8      202.36      190.77     11.44 o 
  -3  -3   8       69.33       85.91      8.31 o 
  -2  -3   8      129.12      125.56      9.25 o 
  -1  -3   8      167.63      141.27      9.57 o 
   0  -3   8      119.58      117.44      9.36 o 
   1  -3   8      199.25      179.95     11.63 o 
   2  -3   8        9.33        9.30      6.46 o 
   3  -3   8       26.25       34.41      8.26 o 
   4  -3   8        7.58        8.22      7.79 o 
   5  -3   8       44.42       51.58      9.79 o 
  -8  -2   8        0.01       12.84      9.38 o 
  -7  -2   8        8.31        7.64      7.45 o 
  -6  -2   8      133.05      146.53     10.56 o 
  -5  -2   8      135.13      147.47      6.60 o 
  -4  -2   8        5.08        1.42      5.80 o 
  -3  -2   8       11.15       20.14      6.18 o 
  -2  -2   8       54.07       45.47      6.27 o 
  -1  -2   8      108.48      113.11      7.94 o 
   0  -2   8      142.47      152.84     10.22 o 
   1  -2   8       88.18       95.25      7.86 o 
   2  -2   8       15.38       17.97      6.85 o 
   3  -2   8       28.19       29.47      6.59 o 
   4  -2   8        8.02       14.83      7.34 o 
   5  -2   8       37.94       42.27      8.63 o 
  -8  -1   8       30.36       39.67      8.50 o 
  -7  -1   8       27.62       20.63      8.37 o 
  -6  -1   8        2.13       -3.33      6.20 o 
  -5  -1   8      137.38      150.89      9.49 o 
  -4  -1   8      276.60      272.52      7.81 o 
  -3  -1   8     1024.34     1007.41     24.86 o 
  -2  -1   8      308.07      305.45     11.98 o 
  -1  -1   8       15.20       14.47      5.58 o 
   0  -1   8       37.58       41.34      6.29 o 
   1  -1   8      319.69      318.67     12.13 o 
   2  -1   8      215.12      226.02     11.29 o 
   3  -1   8       61.68       61.82      7.53 o 
   4  -1   8      129.94      142.65      9.53 o 
   5  -1   8      109.65      106.00      9.32 o 
  -8   0   8       61.67       57.32      8.69 o 
  -7   0   8       57.09       54.89      8.03 o 
  -6   0   8      215.39      236.15     12.09 o 
  -5   0   8      240.59      265.54     11.21 o 
  -4   0   8      575.18      565.23     13.97 o 
  -3   0   8      444.44      420.45      9.45 o 
  -2   0   8       41.05       40.04      4.47 o 
  -1   0   8      511.49      505.28     15.22 o 
   0   0   8      542.32      538.73     15.99 o 
   1   0   8      476.47      504.59     15.56 o 
   2   0   8        0.03       -5.99      4.94 o 
   3   0   8      158.51      170.25     10.00 o 
   4   0   8      309.14      342.82     12.90 o 
   5   0   8       16.28        4.77      6.10 o 
   6   0   8      616.35      671.52     14.25 o 
   7   0   8       82.08       78.68      9.92 o 
  -8   1   8       17.69       30.16      7.75 o 
  -7   1   8      103.13      127.23      9.21 o 
  -6   1   8       72.81       62.17      7.88 o 
  -5   1   8        0.12        4.29      5.24 o 
  -4   1   8     1076.51     1097.11     17.78 o 
  -3   1   8      263.71      262.37      7.22 o 
  -2   1   8     1090.82     1069.19     17.16 o 
  -1   1   8       12.45       12.44      5.45 o 
   0   1   8       82.93       77.86      6.12 o 
   1   1   8     1223.84     1211.06     28.46 o 
   2   1   8     2125.74     2232.94     48.17 o 
   3   1   8      137.70      140.16      9.14 o 
   4   1   8        4.16        1.78      4.87 o 
   5   1   8       45.44       45.33      4.78 o 
   6   1   8      440.99      467.39     11.10 o 
   7   1   8      108.76      131.12     10.30 o 
   8   1   8      210.53      215.70     13.50 o 
  -7   2   8        9.42       10.56      6.44 o 
  -6   2   8      119.44      118.97      8.74 o 
  -5   2   8      156.16      166.65      8.95 o 
  -4   2   8      139.05      152.39      8.63 o 
  -3   2   8        0.42        1.44      3.27 o 
  -2   2   8        3.54        5.08      2.98 o 
  -1   2   8      642.56      671.25     17.18 o 
   0   2   8      369.62      355.88      7.64 o 
   1   2   8       14.13       14.90      4.70 o 
   2   2   8       96.25       96.11      4.15 o 
   3   2   8      144.77      147.14      5.31 o 
   4   2   8      493.46      485.61     10.03 o 
   5   2   8      497.91      495.07     10.73 o 
   6   2   8       39.00       39.70      9.36 o 
   7   2   8        1.55       -1.52      6.55 o 
   8   2   8       82.69       76.27      9.51 o 
  -7   3   8       34.54       33.90      7.75 o 
  -6   3   8      143.86      139.58      8.50 o 
  -5   3   8       74.78       72.54      6.42 o 
  -4   3   8       32.88       53.56      5.92 o 
  -3   3   8       98.41      105.91      8.70 o 
  -2   3   8      649.13      653.68     18.34 o 
  -1   3   8      366.54      373.75      8.33 o 
   0   3   8      105.58      102.08      3.39 o 
   1   3   8      397.87      369.91     14.00 o 
   2   3   8      521.21      469.78     13.21 o 
   3   3   8      874.92      850.56     22.09 o 
   4   3   8      201.08      168.55      5.77 o 
   5   3   8       18.89       12.66      3.66 o 
   6   3   8      219.29      220.42      7.36 o 
   7   3   8      262.75      281.39      8.76 o 
   8   3   8      266.52      296.17     13.97 o 
   9   3   8       22.34       25.35      9.04 o 
  -7   4   8       26.46       33.49      8.22 o 
  -6   4   8       25.39       32.05      7.00 o 
  -5   4   8      161.06      165.41      6.81 o 
  -4   4   8      290.33      285.74      8.01 o 
  -3   4   8      212.21      220.13      5.53 o 
  -2   4   8       19.15       24.40      3.77 o 
  -1   4   8      456.62      453.83      7.17 o 
   0   4   8     1285.81     1262.87     15.46 o 
   1   4   8      192.47      182.47      7.04 o 
   2   4   8        9.67        8.85      2.48 o 
   3   4   8       47.01       43.17      3.46 o 
   4   4   8      192.04      191.23      6.38 o 
   5   4   8      503.29      472.65     10.06 o 
   6   4   8      145.65      163.51      6.58 o 
   7   4   8        2.53       -1.00      3.84 o 
   8   4   8       78.62       91.51      9.19 o 
   9   4   8       88.13       96.06     10.41 o 
  -6   5   8       33.99       32.57      5.79 o 
  -5   5   8        0.15       -2.55      4.22 o 
  -4   5   8       53.91       55.02      4.95 o 
  -3   5   8      194.16      186.75      5.32 o 
  -2   5   8      171.66      170.51      6.78 o 
  -1   5   8       51.77       52.33      2.93 o 
   0   5   8      172.51      171.70      5.78 o 
   1   5   8      842.33      816.23     14.18 o 
   2   5   8     1023.05      954.87     16.00 o 
   3   5   8     1065.78     1018.25     17.01 o 
   4   5   8      228.65      226.95      6.80 o 
   5   5   8        9.75       11.17      3.54 o 
   6   5   8       85.82       72.87      4.82 o 
   7   5   8      175.14      170.43      7.04 o 
   8   5   8      176.84      172.21     10.95 o 
   9   5   8        7.04        5.24      7.17 o 
  -5   6   8      134.09      149.33      7.42 o 
  -4   6   8      183.98      186.93      7.56 o 
  -3   6   8        5.12        4.71      4.10 o 
  -2   6   8      204.81      193.70      5.99 o 
  -1   6   8      105.94      102.97      4.50 o 
   0   6   8      371.71      360.03      8.74 o 
   1   6   8      105.08      108.03      5.38 o 
   2   6   8       21.17       24.37      3.35 o 
   3   6   8     1185.95     1127.63     18.63 o 
   4   6   8      245.30      238.25      6.94 o 
   5   6   8      295.87      288.58     10.64 o 
   6   6   8      529.38      510.64     11.08 o 
   7   6   8      116.30      117.73      5.75 o 
   8   6   8       17.97       14.23      7.43 o 
   9   6   8       85.92       91.13      9.32 o 
  -4   7   8       34.50       28.23      9.57 o 
  -3   7   8      107.06      110.64      9.62 o 
  -2   7   8      211.13      201.46     11.61 o 
  -1   7   8       23.74       36.81      6.76 o 
   0   7   8       17.22       10.77      3.65 o 
   1   7   8      372.69      346.39      8.64 o 
   2   7   8     1274.19     1263.22     20.93 o 
   3   7   8      271.23      259.64     10.95 o 
   4   7   8      473.64      458.67     10.25 o 
   5   7   8       10.65       11.24      3.79 o 
   6   7   8      211.24      201.11      7.52 o 
   7   7   8      551.31      540.99     12.03 o 
   8   7   8      181.95      173.47      9.39 o 
   9   7   8       50.37       61.01      9.23 o 
  -3   8   8        3.42        0.06      9.10 o 
  -2   8   8       15.51       15.89      8.35 o 
  -1   8   8       97.92      101.52      9.53 o 
   0   8   8      496.39      516.06     17.69 o 
   1   8   8      177.12      165.57      7.08 o 
   2   8   8        2.27       -4.67      3.90 o 
   3   8   8      232.55      234.88      7.91 o 
   4   8   8      901.20      862.68     16.16 o 
   5   8   8      305.51      297.26      8.71 o 
   6   8   8      152.55      167.21      7.41 o 
   7   8   8       49.89       46.19      5.32 o 
   8   8   8       88.93       89.99      6.37 o 
   9   8   8       47.84       48.58      8.63 o 
  -2   9   8      168.80      173.54     13.46 o 
  -1   9   8       35.10       43.77      9.27 o 
   0   9   8       68.98       66.55      9.27 o 
   1   9   8       74.38       74.66      8.93 o 
   2   9   8      136.55      143.03      9.81 o 
   3   9   8      363.05      340.78     14.17 o 
   4   9   8       80.62       86.43      5.96 o 
   5   9   8       14.49       12.94      4.62 o 
   6   9   8       29.01       32.18      5.13 o 
   7   9   8       48.65       39.86      7.75 o 
   8   9   8       96.59       86.92     10.18 o 
   0  10   8       95.92      121.91     11.61 o 
   1  10   8      179.46      199.21     13.80 o 
   2  10   8       86.58       85.74      9.83 o 
   3  10   8        5.88       15.41      7.84 o 
   4  10   8       59.49       53.34      8.20 o 
   5  10   8      116.83      113.88      9.77 o 
   6  10   8       50.13       62.81      9.72 o 
   7  10   8       38.47       48.32     10.28 o 
   8  10   8        6.29       12.00      9.02 o 
   2  11   8       33.36       36.84      9.04 o 
   3  11   8       88.58       94.99     10.86 o 
   4  11   8      110.05       99.15     10.91 o 
   5  11   8       88.58       77.45     10.80 o 
   6  11   8        0.12        1.14      9.21 o 
  -4  -5   9      101.87      100.87     11.74 o 
  -3  -5   9        8.76       27.07     10.00 o 
  -2  -5   9       33.53       34.37     10.48 o 
  -1  -5   9      112.97      108.92     12.26 o 
   0  -5   9      127.58      113.94     11.29 o 
  -6  -4   9       65.64       50.90      7.92 o 
  -5  -4   9       13.38        9.47      8.24 o 
  -4  -4   9       41.05       38.55      9.23 o 
  -3  -4   9      186.59      201.31     13.87 o 
  -2  -4   9      245.39      207.50     12.73 o 
  -1  -4   9       61.19       67.10     10.07 o 
   0  -4   9       11.53        5.35      8.69 o 
   1  -4   9       56.73       48.69     10.15 o 
   2  -4   9      436.62      417.33     18.74 o 
  -6  -3   9       50.24       52.40      9.08 o 
  -5  -3   9      151.78      144.29     11.02 o 
  -4  -3   9      185.39      193.37     12.47 o 
  -3  -3   9       20.51       21.27      7.94 o 
  -2  -3   9      138.70      124.68     10.09 o 
  -1  -3   9       20.70       27.54      7.11 o 
   0  -3   9      643.13      626.76     20.72 o 
   1  -3   9      296.87      290.44     14.88 o 
   2  -3   9       98.89       96.17     10.52 o 
   3  -3   9       68.36       70.78      9.94 o 
   4  -3   9       91.16       90.31     10.63 o 
  -7  -2   9       39.22       31.00      9.64 o 
  -6  -2   9       91.48       98.45     10.09 o 
  -5  -2   9       75.49       84.54      8.91 o 
  -4  -2   9       93.53       91.56      5.92 o 
  -3  -2   9      209.64      235.51     12.21 o 
  -2  -2   9      349.01      324.06     13.18 o 
  -1  -2   9      119.82      111.95      9.23 o 
   0  -2   9       29.51       11.48      7.02 o 
   1  -2   9       17.22       15.35      7.17 o 
   2  -2   9      156.18      151.75     10.54 o 
   3  -2   9      720.03      735.49     22.56 o 
   4  -2   9       68.29       70.00      9.64 o 
   5  -2   9        6.96       15.48      8.76 o 
  -7  -1   9        0.58        2.79      8.63 o 
  -6  -1   9       20.75       23.87      7.49 o 
  -5  -1   9        5.36        0.86      6.38 o 
  -4  -1   9       73.90       80.07      5.37 o 
  -3  -1   9      270.37      255.69      7.79 o 
  -2  -1   9      140.33      146.62      9.96 o 
  -1  -1   9      171.75      143.20      9.19 o 
   0  -1   9      270.88      270.50     11.72 o 
   1  -1   9      193.98      192.75     10.35 o 
   2  -1   9      136.59      145.33      9.85 o 
   3  -1   9      100.52      133.20      9.92 o 
   4  -1   9      305.97      281.53     13.95 o 
   5  -1   9      153.61      167.80     11.31 o 
  -7   0   9       26.24       22.26      8.84 o 
  -6   0   9       75.66       89.45      8.78 o 
  -5   0   9      216.47      224.22     11.23 o 
  -4   0   9      137.17      136.96      6.24 o 
  -3   0   9       87.24       96.59      7.50 o 
  -2   0   9      676.49      665.76     14.51 o 
  -1   0   9      223.71      212.97     10.69 o 
   0   0   9      123.52      108.26      7.47 o 
   1   0   9        4.91        3.52      4.96 o 
   2   0   9      427.06      441.05     15.43 o 
   3   0   9      227.46      248.33     12.30 o 
   4   0   9      233.02      252.94     12.82 o 
   5   0   9        6.64        9.10      7.34 o 
   6   0   9        0.52        0.21      7.81 o 
  -7   1   9        6.94        7.15      8.22 o 
  -6   1   9        1.71        1.85      7.45 o 
  -5   1   9      177.94      192.68     10.37 o 
  -4   1   9      284.08      280.22     18.75 o 
  -3   1   9      233.39      225.07      7.16 o 
  -2   1   9      274.67      287.24      7.93 o 
  -1   1   9       31.66       35.41      6.21 o 
   0   1   9      439.57      461.42     14.77 o 
   1   1   9      594.63      640.11     18.68 o 
   2   1   9      231.21      225.55     11.27 o 
   3   1   9       12.06       14.04      6.33 o 
   4   1   9       19.65       27.13      6.76 o 
   5   1   9      211.91      261.03     12.77 o 
   6   1   9       33.88       43.17      8.03 o 
  -7   2   9       49.58       50.60      8.91 o 
  -6   2   9       26.30       33.92      7.60 o 
  -5   2   9      110.38      117.70      8.87 o 
  -4   2   9        0.31       -1.07      5.71 o 
  -3   2   9       74.63       74.82      4.68 o 
  -2   2   9      226.21      240.79      8.77 o 
  -1   2   9      794.12      741.91     13.12 o 
   0   2   9       78.84       79.27      8.43 o 
   1   2   9       19.69       14.15      5.60 o 
   2   2   9      252.27      245.51     10.54 o 
   3   2   9      404.64      432.25     14.38 o 
   4   2   9      415.16      404.50     14.08 o 
   5   2   9      350.98      339.71      9.08 o 
   6   2   9       29.12       27.49      4.89 o 
   7   2   9       66.01       59.68      8.33 o 
   8   2   9       87.99      107.27     11.21 o 
  -7   3   9       40.61       40.59      8.78 o 
  -6   3   9        8.23        6.27      6.87 o 
  -5   3   9      178.66      179.35     10.50 o 
  -4   3   9      146.30      171.54      9.51 o 
  -3   3   9      255.28      264.75     14.66 o 
  -2   3   9       32.52       35.88      6.26 o 
  -1   3   9        3.59        8.89      3.34 o 
   0   3   9       14.20       15.97      3.24 o 
   1   3   9      584.60      563.58     16.08 o 
   2   3   9      296.30      293.34     11.10 o 
   3   3   9       17.63       22.51      3.45 o 
   4   3   9      183.06      178.37      8.06 o 
   5   3   9      558.00      555.68     11.71 o 
   6   3   9      275.53      292.37      8.73 o 
   7   3   9       82.43       85.39      7.26 o 
   8   3   9       22.32       21.83      8.37 o 
  -6   4   9      128.11      118.77      9.45 o 
  -5   4   9       60.71       75.88      7.96 o 
  -4   4   9      393.24      331.32     12.13 o 
  -3   4   9      213.25      207.28      6.72 o 
  -2   4   9      286.92      296.30      7.47 o 
  -1   4   9      845.49      846.02     23.08 o 
   0   4   9      155.38      150.91     11.48 o 
   1   4   9      170.45      166.68      8.02 o 
   2   4   9      160.42      148.92      5.14 o 
   3   4   9      275.06      262.52      6.90 o 
   4   4   9      547.32      552.66     11.21 o 
   5   4   9       56.21       44.01      4.35 o 
   6   4   9       33.98       36.00      4.63 o 
   7   4   9      179.80      179.26     11.61 o 
   8   4   9      175.95      179.53     12.19 o 
   9   4   9      122.31      132.45     11.46 o 
  -5   5   9        5.72        8.87      6.76 o 
  -4   5   9      160.00      164.22      9.79 o 
  -3   5   9      217.10      227.55      6.11 o 
  -2   5   9      225.91      202.64      5.62 o 
  -1   5   9       13.61       10.22      3.29 o 
   0   5   9        4.14        4.44      3.11 o 
   1   5   9       66.04       55.13      3.85 o 
   2   5   9      476.99      456.38      9.55 o 
   3   5   9      140.49      132.68      8.14 o 
   4   5   9       33.28       30.57      3.87 o 
   5   5   9       40.18       44.84      4.38 o 
   6   5   9      189.45      205.30      7.23 o 
   7   5   9        9.60       14.27      4.72 o 
   8   5   9        6.12       12.71      7.69 o 
   9   5   9       17.36       10.20      7.69 o 
  -5   6   9       43.95       36.71      6.90 o 
  -4   6   9       54.80       46.26      5.51 o 
  -3   6   9       51.81       48.51      9.40 o 
  -2   6   9      198.37      215.08      5.96 o 
  -1   6   9      151.78      150.45      6.43 o 
   0   6   9      491.39      463.56     10.12 o 
   1   6   9      422.36      425.84      9.52 o 
   2   6   9      488.45      475.09     11.11 o 
   3   6   9      100.55      106.60      5.24 o 
   4   6   9       80.63       78.66      4.82 o 
   5   6   9      192.53      192.98      7.01 o 
   6   6   9        7.84        3.71      4.43 o 
   7   6   9       44.50       39.95      6.18 o 
   8   6   9       72.25       73.05      8.99 o 
   9   6   9       93.17      105.16      9.90 o 
  -4   7   9      140.49      142.58     12.02 o 
  -3   7   9      135.92      145.07      9.11 o 
  -2   7   9      276.42      264.90      8.85 o 
  -1   7   9        0.32       -0.85      3.99 o 
   0   7   9       34.47       39.63      4.27 o 
   1   7   9      388.50      389.08      9.47 o 
   2   7   9       82.62       76.84      4.91 o 
   3   7   9      364.80      372.92      9.31 o 
   4   7   9       57.58       59.25      4.59 o 
   5   7   9       24.50       27.49      4.44 o 
   6   7   9      412.09      414.56     17.76 o 
   7   7   9       65.49       82.90      8.78 o 
   8   7   9       25.86       30.20      5.46 o 
   9   7   9        2.46       -1.76      8.16 o 
  -3   8   9        2.70       -0.06      8.44 o 
  -2   8   9        7.62        6.14      7.81 o 
  -1   8   9      174.55      182.52     11.86 o 
   0   8   9      361.04      359.61     19.62 o 
   1   8   9       23.28       11.85      4.39 o 
   2   8   9      121.58      118.14      8.19 o 
   3   8   9       16.03       20.63      4.50 o 
   4   8   9      428.41      410.86     10.35 o 
   5   8   9      160.43      150.45      7.26 o 
   6   8   9        1.17        2.93      4.32 o 
   7   8   9       19.74       24.41      7.01 o 
   8   8   9       25.06       27.43      5.60 o 
  -2   9   9       27.37       23.66      9.79 o 
  -1   9   9       17.25       26.38      8.74 o 
   0   9   9       48.13       60.15      8.97 o 
   1   9   9       66.25       60.26      8.39 o 
   2   9   9       34.54       27.50      5.11 o 
   3   9   9       52.01       62.46      8.38 o 
   4   9   9        1.79        5.74      4.53 o 
   5   9   9      212.93      200.72      8.11 o 
   6   9   9       87.14       87.39      6.55 o 
   7   9   9      103.33      118.52      7.22 o 
   8   9   9       58.01       64.35      8.28 o 
   0  10   9      148.62      154.13     12.32 o 
   1  10   9        0.96       -3.03      8.41 o 
   2  10   9       70.88       61.72      9.25 o 
   4  10   9       42.86       57.57      9.14 o 
   5  10   9       78.45       93.72     10.13 o 
   6  10   9       13.16        9.72      8.63 o 
   7  10   9        7.92        5.56      8.18 o 
   4  11   9       26.22       29.58      9.34 o 
  -3  -4  10       32.60       39.61     10.00 o 
  -2  -4  10       62.03       67.15     11.23 o 
  -1  -4  10        0.29        5.13      9.75 o 
   0  -4  10       18.11       29.30     10.71 o 
  -5  -3  10       61.21       62.79      6.45 o 
  -4  -3  10        1.66        0.30      8.14 o 
  -3  -3  10       18.38       17.24      7.60 o 
  -2  -3  10        6.49       18.46      8.99 o 
  -1  -3  10      131.45      153.08     11.79 o 
   0  -3  10       76.89       70.43     10.00 o 
   1  -3  10        0.56        6.89      8.93 o 
   2  -3  10        7.34        1.95      8.01 o 
  -6  -2  10        6.41        2.94      8.76 o 
  -5  -2  10        4.03        7.96      7.00 o 
  -4  -2  10       73.61       90.42      6.12 o 
  -3  -2  10       88.14       96.79      9.64 o 
  -2  -2  10       79.62       62.21      8.93 o 
  -1  -2  10        4.90        0.36      7.41 o 
   0  -2  10       55.58       50.23      8.61 o 
   1  -2  10      178.07      176.50     11.57 o 
   2  -2  10       51.84       79.38      9.90 o 
   3  -2  10       59.50       79.86      9.40 o 
   4  -2  10       14.89       26.92      8.29 o 
  -6  -1  10       84.12       67.28      9.21 o 
  -5  -1  10       33.18       32.18      7.58 o 
  -4  -1  10       40.40       42.67      5.50 o 
  -3  -1  10       33.04       17.93      4.36 o 
  -2  -1  10      103.57       99.86      8.82 o 
  -1  -1  10      268.28      277.41     13.09 o 
   0  -1  10      324.56      302.14     13.70 o 
   1  -1  10        3.07        3.33      6.12 o 
   2  -1  10        2.99        7.00      7.17 o 
   3  -1  10      226.02      229.71     13.44 o 
   4  -1  10      233.67      223.60     13.78 o 
   5  -1  10      228.46      246.89     14.70 o 
  -6   0  10       10.09        8.76      8.69 o 
  -5   0  10       27.42       34.88      8.52 o 
  -4   0  10       49.24       55.76      5.88 o 
  -3   0  10      331.04      357.11      9.76 o 
  -2   0  10      160.25      158.53      7.10 o 
  -1   0  10        9.30        0.60      5.56 o 
   0   0  10        5.30        1.89      5.58 o 
   1   0  10      169.28      175.75     10.33 o 
   2   0  10      371.96      351.90     13.97 o 
   3   0  10       21.42       29.80      7.60 o 
   4   0  10       11.23       13.42      7.88 o 
   5   0  10       15.72       12.99      8.20 o 
   6   0  10       86.93      104.56     11.61 o 
  -6   1  10       47.83       68.11      9.64 o 
  -5   1  10       75.92       85.54      8.99 o 
  -4   1  10      118.65      110.74      6.44 o 
  -3   1  10        2.45        3.41      4.44 o 
  -2   1  10      693.15      726.16     17.91 o 
  -1   1  10       32.22       32.12      5.06 o 
   0   1  10      257.29      278.83     12.73 o 
   1   1  10      244.00      239.10     11.44 o 
   2   1  10        7.72        6.23      5.84 o 
   3   1  10       48.40       51.88      7.92 o 
   4   1  10      191.72      221.51     12.86 o 
   5   1  10      155.36      147.69     10.82 o 
   6   1  10        6.70        8.91      8.14 o 
  -6   2  10        1.14       -3.46      6.89 o 
  -5   2  10        0.33        1.87      7.02 o 
  -4   2  10       26.73       13.95      6.70 o 
  -3   2  10      153.06      165.57      7.15 o 
  -2   2  10      169.44      166.96      7.01 o 
  -1   2  10      748.58      750.88     13.80 o 
   0   2  10      483.90      506.29     16.55 o 
   1   2  10      193.15      201.08     10.39 o 
   2   2  10      166.09      183.52     10.88 o 
   3   2  10      368.63      347.03     14.17 o 
   4   2  10       96.38      105.14      9.10 o 
   5   2  10        1.15       -4.94      6.44 o 
   6   2  10       58.71       60.60      8.89 o 
  -6   3  10      132.94      154.82     10.13 o 
  -5   3  10      180.99      192.21     11.66 o 
  -4   3  10        2.58        2.60      6.29 o 
  -3   3  10       15.08       17.72      4.50 o 
  -2   3  10       27.71       36.27      4.35 o 
  -1   3  10     1915.20     1849.91     41.28 o 
   0   3  10      448.77      437.04     14.40 o 
   1   3  10      516.13      484.57     15.91 o 
   2   3  10        1.03       -4.01      5.50 o 
   3   3  10       18.98       22.93      6.65 o 
   4   3  10      485.29      438.82     15.18 o 
   5   3  10      611.20      602.07     18.89 o 
   6   3  10      157.56      157.72     10.35 o 
   7   3  10        8.85        8.41      7.94 o 
  -5   4  10       18.74       19.28      7.45 o 
  -4   4  10      187.38      198.14     10.78 o 
  -3   4  10      167.28      161.64      6.86 o 
  -2   4  10      277.54      270.58      7.75 o 
  -1   4  10        2.87        3.26      5.71 o 
   0   4  10      446.32      449.70     14.53 o 
   1   4  10     1322.35     1343.14     31.60 o 
   2   4  10      829.57      816.29     21.96 o 
   3   4  10      463.28      460.12     15.05 o 
   4   4  10       25.84       25.52      4.01 o 
   5   4  10      136.85      136.38      6.58 o 
   6   4  10      130.76      122.42      6.26 o 
   7   4  10      143.02      139.55      7.05 o 
   8   4  10       53.60       58.17      9.34 o 
  -5   5  10       66.73       81.85      8.95 o 
  -4   5  10       13.79       21.92      7.00 o 
  -3   5  10        3.14        4.34      5.62 o 
  -2   5  10       83.26       95.16      7.69 o 
  -1   5  10      384.83      382.11     13.67 o 
   0   5  10      392.52      368.80     13.42 o 
   1   5  10      220.19      235.51     11.01 o 
   2   5  10       66.80       68.39      4.16 o 
   3   5  10      114.74      104.06     12.92 o 
   4   5  10      182.20      177.64      6.50 o 
   5   5  10      580.83      535.10     11.81 o 
   6   5  10      190.36      187.85     16.14 o 
   7   5  10       10.02       10.93      5.04 o 
   8   5  10       60.70       55.43      9.08 o 
  -4   6  10        3.62        2.34      6.63 o 
  -2   6  10       11.19       17.04      6.50 o 
  -1   6  10      146.98      157.34      6.97 o 
   0   6  10       25.67       22.95      3.95 o 
   1   6  10      190.53      184.35      7.92 o 
   2   6  10      446.57      424.91     11.42 o 
   3   6  10      399.08      405.63      9.55 o 
   4   6  10       31.28       28.43      4.09 o 
   5   6  10        0.33       -2.22      4.10 o 
   6   6  10      193.14      176.97      7.57 o 
   7   6  10      195.48      201.24     11.42 o 
   8   6  10       92.81       84.08      9.57 o 
  -3   7  10       67.02       67.32      9.06 o 
  -2   7  10        9.94        4.45      6.43 o 
  -1   7  10       67.48       77.35      5.58 o 
   0   7  10      351.40      357.21      9.45 o 
   1   7  10      430.73      414.01     10.18 o 
   2   7  10       33.12       28.49      4.33 o 
   3   7  10        4.93        1.42      3.92 o 
   4   7  10       34.71       37.59      4.62 o 
   5   7  10       83.72       87.43      5.71 o 
   6   7  10      227.97      210.40      8.58 o 
   7   7  10        4.84        0.34      4.91 o 
   8   7  10       13.09       15.27      5.58 o 
  -2   8  10       74.74       88.40      9.81 o 
  -1   8  10       90.24       91.95      6.37 o 
   0   8  10       59.32       41.46      5.28 o 
   1   8  10       42.98       48.07      5.23 o 
   2   8  10      130.36      145.33      7.07 o 
   3   8  10      353.82      341.58     13.37 o 
   4   8  10       24.40       24.69      4.58 o 
   5   8  10       71.45       61.55      5.61 o 
   6   8  10       55.15       54.96      5.49 o 
   7   8  10       99.57       98.68      9.68 o 
   8   8  10       33.00       36.36      6.03 o 
  -1   9  10       92.57      100.03      9.51 o 
   0   9  10       47.34       51.78      5.92 o 
   1   9  10       78.98       73.40      7.59 o 
   2   9  10       41.92       45.11      5.19 o 
   3   9  10       13.56       12.75      4.71 o 
   4   9  10        8.94       11.95      5.04 o 
   5   9  10      191.16      176.12      7.96 o 
   6   9  10        8.18        4.68      5.37 o 
   7   9  10       65.55       59.44      6.44 o 
   1  10  10       13.34       14.13      8.59 o 
   2  10  10       12.39       13.48      8.07 o 
   3  10  10      173.25      159.85     22.95 o 
   4  10  10       91.68       86.11      8.49 o 
   5  10  10        1.37        2.08      5.67 o 
   6  10  10        0.56        1.56      5.44 o 
  -2  -3  11       38.61       54.25     10.73 o 
  -1  -3  11       15.39       14.10      9.66 o 
  -4  -2  11       64.81       64.45      6.43 o 
  -3  -2  11       25.12       24.00      8.26 o 
  -2  -2  11        1.40        2.47      8.44 o 
  -1  -2  11       69.23       70.69     10.02 o 
   0  -2  11      118.89      135.67     11.44 o 
   1  -2  11       71.23       85.44     10.73 o 
   2  -2  11       39.88       37.29      8.91 o 
  -5  -1  11        0.22       -7.06      8.31 o 
  -4  -1  11        7.09        8.90      5.66 o 
  -3  -1  11       12.01       17.02      5.25 o 
  -2  -1  11      136.20      155.80     10.24 o 
  -1  -1  11      115.70      105.06      9.96 o 
   0  -1  11       14.52        9.08      7.94 o 
   1  -1  11      145.29      137.06     10.93 o 
   2  -1  11       27.64       40.23      8.18 o 
   3  -1  11      188.81      193.54     12.88 o 
  -5   0  11       23.41       16.36      8.78 o 
  -4   0  11       59.17       63.25      6.30 o 
  -3   0  11        8.96       12.06      5.45 o 
  -2   0  11       24.78       23.20      5.29 o 
  -1   0  11       90.33       99.22      9.49 o 
   0   0  11      183.43      206.36     12.43 o 
   1   0  11      120.88      116.91      9.90 o 
   2   0  11       69.46       76.44      9.42 o 
   3   0  11       37.53       37.27      7.81 o 
   4   0  11      134.94      156.23     12.15 o 
  -5   1  11      100.11      111.63     10.54 o 
  -4   1  11        6.64       14.94      7.86 o 
  -3   1  11       33.86       36.46      5.51 o 
  -2   1  11        3.90        0.79      8.23 o 
  -1   1  11        3.65        2.30      5.09 o 
   0   1  11        0.93       -0.11      6.85 o 
   1   1  11        3.01       -1.14      6.91 o 
   2   1  11      166.22      181.95     12.26 o 
   3   1  11       69.73       77.52      9.55 o 
   4   1  11       73.14      103.23     10.15 o 
   5   1  11        2.62       -0.86      7.15 o 
  -5   2  11       58.38       78.48      9.77 o 
  -4   2  11       51.40       43.08      8.24 o 
  -3   2  11       28.28       25.72      5.86 o 
  -2   2  11      253.40      239.52     10.73 o 
  -1   2  11      157.58      162.44     11.14 o 
   0   2  11        9.44       13.76      7.17 o 
   1   2  11      279.28      261.81     13.14 o 
   2   2  11       35.31       44.24      7.19 o 
   3   2  11       17.60       12.15      6.70 o 
   4   2  11        1.95       -0.39      7.56 o 
   5   2  11      140.93      161.09     11.44 o 
   6   2  11      202.38      231.62     15.07 o 
  -5   3  11      100.99       93.70      9.81 o 
  -4   3  11        7.19        2.88      7.41 o 
  -3   3  11        1.24       -0.53      5.00 o 
  -2   3  11      104.42       89.99      8.48 o 
  -1   3  11       12.68        7.96      6.35 o 
   0   3  11      673.10      659.52     19.92 o 
   1   3  11       53.62       51.43      7.15 o 
   2   3  11        2.75       10.54      6.85 o 
   3   3  11       98.36      112.10      9.57 o 
   4   3  11       37.01       43.75      7.41 o 
   5   3  11       13.21       17.11      7.75 o 
   6   3  11        8.36        1.65      7.51 o 
   7   3  11       41.01       41.39      9.92 o 
  -5   4  11        9.59        8.41      8.22 o 
  -4   4  11      150.12      166.26     10.20 o 
  -3   4  11       87.68       88.94      9.21 o 
  -2   4  11       29.53       25.46      7.19 o 
  -1   4  11        5.39        7.19      6.61 o 
   0   4  11        6.58        2.38      6.40 o 
   1   4  11        8.37       21.45      6.93 o 
   2   4  11      471.75      435.15     15.26 o 
   3   4  11       30.29       24.56      7.11 o 
   4   4  11       36.51       35.66      7.77 o 
   5   4  11       25.41       27.84      6.91 o 
   6   4  11       46.91       73.63      9.17 o 
   7   4  11       46.82       62.36      9.47 o 
  -2   5  11      171.07      176.33     11.27 o 
  -1   5  11       96.33       96.84      8.67 o 
   0   5  11        4.41        0.60      6.10 o 
   1   5  11       70.25       62.21      7.81 o 
   2   5  11      251.18      242.94     12.26 o 
   3   5  11       87.68       83.66      7.84 o 
   4   5  11      233.02      232.40     12.43 o 
   5   5  11       31.35       37.09      7.86 o 
   6   5  11        9.11        5.42      4.81 o 
   7   5  11       11.22       15.93      5.50 o 
  -2   6  11        3.91        6.80      7.02 o 
  -1   6  11       12.11        2.23      6.74 o 
   0   6  11      177.63      190.30     11.18 o 
   1   6  11       53.72       59.25      7.17 o 
   2   6  11      378.06      360.36     13.78 o 
   3   6  11       42.25       30.76      6.50 o 
   4   6  11       22.67       14.01      5.38 o 
   5   6  11      211.60      202.97      7.83 o 
   6   6  11      100.31      116.01      6.35 o 
   7   6  11      197.74      201.33      8.79 o 
  -2   7  11       42.84       56.20      9.04 o 
  -1   7  11      255.31      266.59     13.14 o 
   0   7  11       23.34       30.93      7.30 o 
   1   7  11        7.84        4.04      4.17 o 
   2   7  11      125.97      132.57      6.48 o 
   3   7  11      353.39      356.28     11.61 o 
   4   7  11      149.28      150.78      6.81 o 
   5   7  11       31.77       38.08      5.58 o 
   6   7  11        0.27       -2.87      4.84 o 
   7   7  11       69.90       78.11     13.24 o 
  -1   8  11        1.95        3.12      5.23 o 
   0   8  11        1.50        2.93      4.75 o 
   1   8  11      171.49      169.76      7.65 o 
   2   8  11       46.34       41.33      5.14 o 
   3   8  11       50.37       51.08      5.14 o 
   4   8  11        0.23       -0.13      4.58 o 
   5   8  11        9.52        5.26      4.84 o 
   6   8  11      104.58      113.50     12.97 o 
   7   8  11       30.95       37.85      6.74 o 
   0   9  11      140.17      151.63     19.30 o 
   1   9  11       67.30       73.49     10.95 o 
   2   9  11        1.23        6.88      5.04 o 
   3   9  11       23.05       21.03      5.31 o 
   4   9  11      183.27      190.78      9.60 o 
   5   9  11       77.17       77.68      5.93 o 
   6   9  11        6.51        6.31      5.63 o 
  -2  -1  12       97.98      105.77     11.01 o 
  -1  -1  12       11.76       15.16      8.87 o 
   0  -1  12       13.07       12.60      8.65 o 
   1  -1  12       75.93       86.53     10.67 o 
  -3   0  12       19.35       18.63      5.75 o 
  -2   0  12      250.36      230.65     15.64 o 
  -1   0  12      158.85      178.22     12.26 o 
   0   0  12       72.61       69.23      9.87 o 
   1   0  12      165.93      164.54     12.02 o 
   2   0  12        0.36       -1.63      8.72 o 
   3   0  12       43.50       50.88     10.18 o 
  -4   1  12       97.08      101.02     10.45 o 
  -3   1  12      437.18      472.50     12.24 o 
  -2   1  12      129.37      158.42     11.42 o 
  -1   1  12       23.82       27.95      8.33 o 
   0   1  12       48.76       45.36      8.07 o 
   1   1  12      108.36      119.63      9.96 o 
   2   1  12      231.35      233.34     13.97 o 
   3   1  12      247.98      242.34     14.62 o 
   4   1  12        0.54       -2.00      8.69 o 
  -4   2  12        4.96       -1.05      8.20 o 
  -3   2  12        0.03        4.55      7.62 o 
  -2   2  12      187.10      200.97     13.03 o 
  -1   2  12      329.92      340.80     15.46 o 
   0   2  12      247.93      265.65     14.21 o 
   1   2  12       76.59       81.29      9.77 o 
   2   2  12        6.31        5.62      7.94 o 
   3   2  12      205.73      187.15     12.30 o 
   4   2  12      123.62      140.35     11.79 o 
   5   2  12      198.75      191.70     13.12 o 
  -4   3  12       32.64       42.53      9.08 o 
  -3   3  12      128.32      133.41     10.56 o 
  -2   3  12      105.64      109.52     10.02 o 
  -1   3  12       38.38       49.14      7.73 o 
   0   3  12       32.66       31.17      7.19 o 
   1   3  12      363.77      326.57     14.19 o 
   2   3  12       70.47       71.83      8.48 o 
   3   3  12      129.83      131.16     10.69 o 
   4   3  12       15.49       25.91      8.78 o 
   5   3  12       47.95       62.60      9.85 o 
  -2   4  12        6.58       13.61      8.03 o 
  -1   4  12      136.96      119.76     10.13 o 
   0   4  12      155.99      136.25      9.72 o 
   1   4  12       34.98       36.28      7.32 o 
   2   4  12      130.07      130.11      9.62 o 
   3   4  12       10.66       -3.01      6.48 o 
   4   4  12      208.82      204.10     13.24 o 
   5   4  12       66.12       63.41      8.63 o 
   6   4  12       11.07       16.55      8.99 o 
  -2   5  12      227.34      243.26     13.78 o 
  -1   5  12      166.90      146.10      9.83 o 
   0   5  12        6.11       10.88      6.55 o 
   1   5  12        5.96        8.82      7.58 o 
   2   5  12      239.11      245.34     13.42 o 
   3   5  12       33.59       29.34      8.20 o 
   4   5  12       93.61      105.59     10.07 o 
   5   5  12        0.13       -1.33      7.66 o 
   6   5  12       15.30       23.98      8.72 o 
  -2   6  12       18.25       27.80      8.59 o 
  -1   6  12       73.37       77.04      9.34 o 
   0   6  12       92.93      102.35      9.77 o 
   1   6  12      260.54      262.43     12.82 o 
   2   6  12        0.39       -4.64      7.19 o 
   3   6  12        2.22        0.64      7.38 o 
   4   6  12      127.08      126.72     10.58 o 
   5   6  12      154.18      146.98     11.14 o 
   6   6  12       64.95       75.33      9.66 o 
  -1   7  12        1.42        4.10      8.03 o 
   0   7  12        0.61        2.32      7.38 o 
   1   7  12       69.55       73.33      9.23 o 
   2   7  12      131.76      130.69     10.41 o 
   3   7  12       64.97       63.28      8.69 o 
   4   7  12       32.77       32.93      7.36 o 
   5   7  12        9.27        5.92      6.80 o 
   6   7  12       70.36       63.56      6.27 o 
   0   8  12       67.71       63.09      9.47 o 
   1   8  12        2.30        2.64      7.00 o 
   2   8  12        0.48       -0.15      7.79 o 
   3   8  12       20.34       28.53      7.56 o 
   4   8  12       98.84      106.46      6.59 o 
   5   8  12      114.01      124.94      6.87 o 
   3   9  12       49.51       57.04      6.15 o 
  -1   1  13        8.82       11.40      8.03 o 
   0   1  13       20.24       26.08      9.51 o 
   1   1  13       54.32       54.95     10.15 o 
  -2   2  13        4.34       -3.63      8.82 o 
  -1   2  13      145.60      184.31     12.54 o 
   0   2  13       22.54       29.34      9.38 o 
   1   2  13        1.02        3.56      8.80 o 
   2   2  13       96.73      115.45     11.51 o 
   3   2  13       66.23       91.86     10.26 o 
  -2   3  13       10.88       15.93      8.63 o 
  -1   3  13        9.00        8.63      8.63 o 
   0   3  13      123.83      142.32     11.44 o 
   1   3  13      222.25      249.18     13.63 o 
   2   3  13       23.09       15.76      9.02 o 
   3   3  13       19.06       29.24      8.41 o 
  -2   4  13       96.46      113.56     10.97 o 
  -1   4  13       32.33       23.27      9.32 o 
   0   4  13        1.12       -0.09      8.14 o 
   1   4  13       11.78       15.13      8.72 o 
   2   4  13       20.15       18.23      8.91 o 
   3   4  13       52.42       49.91      9.83 o 
   4   4  13      113.02      109.80     11.38 o 
  -1   5  13        5.75       11.57      8.87 o 
   0   5  13        7.10        3.48      7.45 o 
   1   5  13      278.93      260.11     14.94 o 
   2   5  13       12.29       11.70      7.64 o 
   3   5  13       73.16       64.87      9.02 o 
   4   5  13       85.54       81.79      9.81 o 
   0   6  13       77.50       94.75     10.60 o 
   1   6  13       10.92       12.62      8.61 o 
   2   6  13        0.91        3.41      8.41 o 
   3   6  13      169.53      172.76     12.24 o 
   4   6  13        6.87       -1.63      8.46 o 
   1   7  13      104.24      108.62     10.80 o 
   2   7  13       94.40       98.42     10.48 o 
   3   7  13        0.51       -4.70      8.31 o 
   4   7  13       38.50       44.26      8.65 o 
                                                 
